# Supplementary material for: LUBAC controls chromosome alignment by targeting CENP-E to attached kinetochores
Source: Nat Commun. 2019 Jan 17;10:273. doi: 10.1038/s41467-018-08043-7 (PMC6336796; doi:10.1038/s41467-018-08043-7)
Supplement: Supplementary file 4 — Supplementary Data 1 [file 41467_2018_8043_MOESM4_ESM.xlsx]

## Sheet: Proteins
Checked	Protein FDR Confidence	Master	Accession	Description	Exp. q-value	Sum PEP Score	Coverage	# Peptides	# PSMs	# Unique Peptides	# Protein Groups	# AAs	MW [kDa]	calc. pI	Area: F2: Sample	emPAI	Score Mascot	# Peptides Mascot
FALSE	High	Master Protein	71061468	centromere-associated protein E [Homo sapiens]	0	1512.75	41.0589	163	1309	163	1	2701	316.219	5.64	31000000000	48.619	34700.9	163
	Checked	Confidence	Sequence	Modifications	Qvality PEP	Qvality q-value	# Protein Groups	# Proteins	# PSMs	Master Protein Accessions	# Missed Cleavages	Theo. MH+ [Da]	Area: F2: Sample	Ions Score Mascot	Confidence Mascot	Percolator q-Value Mascot	Percolator PEP Mascot
	FALSE	High	DQLKSDIHDTVNMNIDTQEQLR		4.34398e-10	0	1	1	2	71061468	1	2613.26	120000000	86.53	High	0	7.84e-11
	FALSE	High	EDVNRNVYVADLTEEVVYTSEMALK		2.40556e-11	0	1	1	1	71061468	1	2887.4	2400000	79.81	High	0	3.498e-12
	FALSE	High	NTPYVNEVSTDEALLK		3.47925e-08	0	1	1	7	71061468	0	1792.9	25000000000	98.64	High	0	8.812e-09
	FALSE	High	MQVDLEKELQSAFNEITK	1xOxidation [M1]	8.04603e-10	0	1	1	2	71061468	1	2139.06	170000000	87.8	High	0	1.528e-10
	FALSE	High	MQVDLEKELQSAFNEITK		3.0581e-10	0	1	1	3	71061468	1	2123.07	5800000000	113.45	High	0	5.407e-11
	FALSE	High	IFSLIQEK		0.00372334	0	1	1	8	71061468	0	977.567	12000000000	46.73	High	0	0.00325
	FALSE	High	MKNSNYADQFNIPTNITTK	1xGG [K2]	0.000454151	0	1	1	1	71061468	1	2314.11	110000000	42.02	High	0	0.0002394
	FALSE	High	VQGLLEEIGK		0.000458055	0	1	1	12	71061468	0	1085.62	23000000000	71.34	High	0	0.0009363
	FALSE	High	QMENDIQLYQSQLEAK	1xOxidation [M2]	1.1153e-05	0	1	1	4	71061468	0	1953.92	2300000	24.66	High	0	4.39e-06
	FALSE	High	QMENDIQLYQSQLEAK		1.83135e-07	0	1	1	6	71061468	0	1937.93	7600000000	68.64	High	0	5.297e-08
	FALSE	High	NLVKHAEVYNQDLENELSSK	1xGG [K4]	0.000964433	0	1	1	1	71061468	1	2444.21	17000000	27	High	0	0.0005363
	FALSE	High	QTLFDAETVALDAKR		4.23771e-07	0	1	1	4	71061468	1	1677.88	150000000	96.54	High	0	1.298e-07
	FALSE	High	NELQQMLESVIAEK		4.06014e-07	0	1	1	7	71061468	0	1631.83	27000000000	88.71	High	0	1.24e-07
	FALSE	High	EESLGETAQVYWK		1.31191e-06	0	1	1	19	71061468	0	1539.73	4900000000	90.6	High	0	7.844e-07
	FALSE	High	NSNYADQFNIPTNITTK		7.97744e-10	0	1	1	16	71061468	0	1940.93	6500000000	118.64	High	0	1.507e-10
	FALSE	High	MLVTSSSLTLQQELKAK	1xGG [K15]	9.64245e-06	0	1	1	2	71061468	1	1991.08	28000000	53.36	High	0	3.768e-06
	FALSE	High	MLVTSSSLTLQQELKAK		1.61065e-07	0	1	1	2	71061468	1	1877.04	48000000	74.89	High	0	4.587e-08
	FALSE	High	NELQQMLESVIAEK	1xOxidation [M6]	3.92346e-07	0	1	1	4	71061468	0	1647.83	730000000	100.94	High	0	1.2e-07
	FALSE	High	INEIENLKNELK		2.06579e-05	0	1	1	8	71061468	1	1456.8	8500000000	78.82	High	0	3.829e-05
	FALSE	High	FPDREFLLR		0.0032202	0	1	1	28	71061468	1	1192.65	3000000000	43.98	High	0	0.001963
	FALSE	High	LQEYIDSQKLENIK		1.01476e-06	0	1	1	8	71061468	1	1720.91	6800000000	74.82	High	0	1.166e-05
	FALSE	High	LQEYIDSQKLENIK	1xGG [K9]	0.00460891	0	1	1	1	71061468	1	1834.95	12000000	21.43	High	0	0.002902
	FALSE	High	VSHLNLVDLAGSER		3.92582e-05	0	1	1	21	71061468	0	1509.8	7700000000	73.41	High	0	7.103e-05
	FALSE	High	QQQLLNVQEEMSEMQK	1xOxidation [M]	6.0732e-06	0	1	1	6	71061468	0	1978.92	280000000	57.94	High	0	2.299e-06
	FALSE	High	QQQLLNVQEEMSEMQK		8.69577e-08	0	1	1	14	71061468	0	1962.93	9400000000	90.26	High	0	6.387e-08
	FALSE	High	KINEIENLKNELK		1.34562e-07	0	1	1	8	71061468	2	1584.9	9700000000	87.05	High	0	9.531e-08
	FALSE	High	ELQSAFNEITK		0.000123631	0	1	1	13	71061468	0	1279.65	19000000000	59.1	High	0	5.883e-05
	FALSE	High	KLSDGQVGGFINYR	1xGG [K1]	0.000102408	0	1	1	2	71061468	1	1667.85	120000000	43.18	High	0	4.78e-05
	FALSE	High	KLSDGQVGGFINYR		1.04979e-07	0	1	1	18	71061468	1	1553.81	3400000000	111.08	High	0	2.897e-08
	FALSE	High	NTPYVNEVSTDEALLKR		9.88428e-09	0	1	1	18	71061468	1	1949	2800000000	102.94	High	0	3.244e-09
	FALSE	High	NKELTLEHMETERLELAQK		1.07677e-08	0	1	1	2	71061468	2	2312.19	120000000	78.83	High	0	2.489e-09
	FALSE	High	VQGLLEEIGKTK	1xGG [K10]	0.00105961	0	1	1	1	71061468	1	1428.81	8100000	38.63	High	0	0.0005939
	FALSE	High	TLITEKLQQTLEEVK	1xGG [K6]	4.53949e-06	0	1	1	2	71061468	1	1887.04	140000000	89.32	High	0	1.668e-06
	FALSE	High	LLNQENIESELNSLR		1.63847e-07	0	1	1	11	71061468	0	1771.92	34000000000	110.23	High	0	1.216e-07
	FALSE	High	TLTQEKDDLKQLQESLQIER		2.8548e-11	0	1	1	7	71061468	2	2415.27	1000000000	104.19	High	0	4.2e-12
	FALSE	High	MDLSYSLESIEDPKQMK		0.000862902	0	1	1	1	71061468	1	2013.95	18000000	34.01	High	0	0.0004775
	FALSE	High	DQLAQLLEEKDLLQK		8.47786e-07	0	1	1	2	71061468	1	1783.98	3000000000	51.13	High	0	2.743e-07
	FALSE	High	AQAMEKDQLAQLLEEKDLLQK	1xGG [K6]	0.00293138	0	1	1	1	71061468	2	2556.33	9500000	13.64	High	0	0.001783
	FALSE	High	AQAMEKDQLAQLLEEKDLLQK		1.25502e-11	0	1	1	6	71061468	2	2442.29	2300000000	111.38	High	0	1.725e-12
	FALSE	High	DQEMQLIHEISNLK	1xOxidation [M4]	5.76561e-08	0	1	1	6	71061468	0	1713.85	1100000000	90.92	High	0	1.523e-08
	FALSE	High	DQEMQLIHEISNLK		3.82282e-08	0	1	1	13	71061468	0	1697.85	26000000000	95.76	High	0	4.21e-06
	FALSE	High	QMKQTLFDAETVALDAK	1xGG [K3]	1.5569e-06	0	1	1	2	71061468	1	2023.02	30000000	81.19	High	0	5.3e-07
	FALSE	High	DLLCNLELEGK	1xCarbamidomethyl [C4]	0.000366664	0	1	1	8	71061468	0	1303.66	8500000000	74.94	High	0	0.001091
	FALSE	High	LNEMEQLKEQLENRDSTLQTVER		9.08416e-05	0	1	1	4	71061468	2	2803.39	380000000	36.38	High	0	0.0001067
	FALSE	High	ELTLEHMETERLELAQKLNENYEEVK		2.95964e-05	0	1	1	1	71061468	2	3188.58	42000000	20.39	High	0	1.26e-05
	FALSE	High	HAEVYNQDLENELSSKVELLR	1xGG [K16]	1.86297e-07	0	1	1	1	71061468	1	2600.3	41000000	55.04	High	0	5.395e-08
	FALSE	High	HAEVYNQDLENELSSKVELLR		9.21594e-14	0	1	1	2	71061468	1	2486.25	110000000	109.47	High	0	8.729e-15
	FALSE	High	LQEYIDSQKLENIKMDLSYSLESIEDPK	1xGG [K]; 1xOxidation [M15]	0.000262595	0	1	1	2	71061468	2	3458.69	11000000	22.8	High	0	0.0001442
	FALSE	High	TDLKENIEMTIENQEELR	1xOxidation [M9]	2.22921e-08	0	1	1	4	71061468	1	2221.07	180000000	86.02	High	0	5.683e-06
	FALSE	High	EQLKTDLKENIEMTIENQEELR		3.38897e-10	0	1	1	4	71061468	2	2703.35	250000000	74.02	High	0	5.993e-11
	FALSE	High	TDLKENIEMTIENQEELR		6.55165e-10	0	1	1	26	71061468	1	2205.07	5200000000	89.08	High	0	1.219e-10
	FALSE	High	LQEEIPVLHEEQELLPNVK		9.70761e-12	0	1	1	12	71061468	0	2257.21	9300000000	75.89	High	0	1.311e-12
	FALSE	High	ADYDNLVLDYEQLR		1.16373e-06	0	1	1	11	71061468	0	1726.83	26000000000	75.57	High	0	4.115e-06
	FALSE	High	NELQQMLESVIAEKEQLK		3.11186e-09	0	1	1	5	71061468	1	2130.11	12000000000	120.21	High	0	1.132e-09
	FALSE	High	NELQQMLESVIAEKEQLK	1xOxidation [M6]	9.31502e-07	0	1	1	2	71061468	1	2146.11	240000000	88.72	High	0	5.484e-06
	FALSE	High	KDQEMQLIHEISNLK	1xOxidation [M5]	0.000805806	0	1	1	9	71061468	1	1841.94	420000000	48.82	High	0.0006173	0.0227
	FALSE	High	KDQEMQLIHEISNLK		9.63659e-08	0	1	1	14	71061468	1	1825.95	8500000000	99.96	High	0	2.64e-08
	FALSE	High	AQAMEKDQLAQLLEEK	1xGG [K6]	0.00788329	0	1	1	1	71061468	1	1958.99	15000000	23.75	High	0	0.005153
	FALSE	High	AQAMEKDQLAQLLEEK	1xOxidation [M4]	3.85686e-07	0	1	1	1	71061468	1	1860.94	170000000	61.82	High	0	1.176e-07
	FALSE	High	AQAMEKDQLAQLLEEK		1.05785e-10	0	1	1	12	71061468	1	1844.94	2100000000	117.28	High	0	1.37e-10
	FALSE	High	ENIEMTIENQEELR	1xOxidation [M5]	2.32882e-05	0	1	1	4	71061468	0	1763.81	440000000	95.61	High	0	1.091e-05
	FALSE	High	ENIEMTIENQEELR		5.29256e-08	0	1	1	58	71061468	0	1747.82	6500000000	100.9	High	0	1.389e-08
	FALSE	High	MLVTSSSLTLQQELK	1xOxidation [M1]	4.31089e-07	0	1	1	4	71061468	0	1693.9	430000000	108.63	High	0	1.324e-07
	FALSE	High	MLVTSSSLTLQQELK		6.44435e-08	0	1	1	52	71061468	0	1677.91	11000000000	109.46	High	0	1.417e-06
	FALSE	High	TDNNVIYQVDGSKSFNFDR	1xGG [K13]	6.96051e-08	0	1	1	4	71061468	1	2333.08	130000000	51.93	High	0	5.665e-08
	FALSE	High	QQQLLNVQEEMSEMQKK		9.55736e-07	0	1	1	2	71061468	1	2091.02	71000000	85.37	High	0	3.129e-07
	FALSE	High	DDLKQLQESLQIER		0.0033607	0	1	1	1	71061468	1	1714.9	43000000	21.48	High	0	0.002058
	FALSE	High	SEELHIITSEKDKLFSEVVHK		0.000213827	0	1	1	2	71061468	2	2468.3	300000000	32.21	High	0.001576	0.03682
	FALSE	High	DQLAQLLEEK		0.000396027	0	1	1	6	71061468	0	1186.63	6800000000	54.45	High	0	0.0006645
	FALSE	High	QTLFDAETVALDAK		3.99122e-07	0	1	1	29	71061468	0	1521.78	17000000000	96.68	High	0	1.237e-06
	FALSE	High	MDLSYSLESIEDPK	1xOxidation [M1]	2.40923e-06	0	1	1	3	71061468	0	1642.75	160000000	75.57	High	0	8.477e-07
	FALSE	High	MDLSYSLESIEDPK		2.98509e-05	0	1	1	6	71061468	0	1626.76	5200000000	71.83	High	0	1.27e-05
	FALSE	High	ADYDNLVLDYEQLRTEKEEMELK		5.24745e-08	0	1	1	2	71061468	2	2844.36	660000000	31.87	High	0	1.373e-08
	FALSE	High	LQEYIDSQK		0.00761955	0	1	1	3	71061468	0	1123.56	12000000000	43.71	High	0.002718	0.05259
	FALSE	High	EIEATGLQTK		0.00169619	0	1	1	2	71061468	0	1089.58	12000000000	38.33	High	0	0.0009876
	FALSE	High	SEELHIITSEKDK		8.54815e-08	0	1	1	13	71061468	1	1528.79	13000000000	79.65	High	0	2.321e-08
	FALSE	High	LFSEVVHKESR	1xGG [K8]	0.00145417	0	1	1	1	71061468	1	1444.75	25000000	31.02	High	0	0.0008365
	FALSE	High	NTQTLTADVK		0.00264571	0	1	1	5	71061468	0	1090.57	21000000000	65.21	High	0	0.002968
	FALSE	High	FQESQEEIK		0.00166742	0	1	1	2	71061468	0	1137.54	27000000000	51.5	High	0	0.0009661
	FALSE	High	KLQEYIDSQK		0.000339478	0	1	1	2	71061468	1	1251.66	11000000000	59.07	High	0	0.0001749
	FALSE	High	NVYVADLTEEVVYTSEMALK		8.46496e-12	0	1	1	10	71061468	0	2274.12	16000000	105.92	High	0	1.135e-12
	FALSE	High	ELTLEHMETER	1xOxidation [M7]	0.00206484	0	1	1	2	71061468	0	1403.65	370000000	49	High	0	0.00122
	FALSE	High	ELTLEHMETER		0.00111543	0	1	1	10	71061468	0	1387.65	21000000000	61.72	High	0	0.00159
	FALSE	High	VQNEKIENLTR		0.000413343	0	1	1	2	71061468	1	1343.73	89000000	38.33	High	0	0.0002148
	FALSE	High	ILQNSLGGNAK		0.00020139	0	1	1	4	71061468	0	1114.62	17000000000	56.44	High	0	0.0001295
	FALSE	High	LNENYEEVK		0.000587101	0	1	1	5	71061468	0	1137.54	8400000000	63.83	High	0	0.0003139
	FALSE	High	LLGDELKK		0.00546605	0	1	1	8	71061468	1	915.551	52000000	52.87	High	7.013e-05	0.007264
	FALSE	High	DNEIIEQQR		0.00519347	0	1	1	3	71061468	0	1144.56	16000000000	49.83	High	0	0.003307
	FALSE	High	KMQVDLEKELQSAFNEITK		2.01035e-10	0	1	1	3	71061468	2	2251.16	220000000	107.89	High	0	3.429e-11
	FALSE	High	NKELTLEHMETER	1xGG [K2]	0.000679046	0	1	1	1	71061468	1	1743.83	12000000	24.43	High	0	0.0003664
	FALSE	High	NKELTLEHMETER		2.69284e-06	0	1	1	3	71061468	1	1629.79	610000000	65.67	High	0	9.562e-07
	FALSE	High	EVEENEALREEVILLSELK		1.36886e-07	0	1	1	3	71061468	1	2242.18	760000000	35.46	High	0	3.87e-08
	FALSE	High	ELNKEVEENEALR		0.00147926	0	1	1	2	71061468	1	1572.79	730000000	58.76	High	0	0.0008508
	FALSE	High	AEEGAVAVCVR	1xCarbamidomethyl [C9]	0.00138142	0	1	1	3	71061468	0	1160.57	500000000	57.36	High	0	0.0007894
	FALSE	High	LQQTLEEVK		0.00372334	0	1	1	6	71061468	0	1087.6		58.2	High	0	0.004502
	FALSE	High	LFSEVVHK		0.00532802	0	1	1	14	71061468	0	958.536	10000000000	49.39	High	0	0.003389
	FALSE	High	KQLEEVSLETR	1xGG [K1]	0.00186349	0	1	1	1	71061468	1	1445.76	38000000	35.48	High	0	0.001087
	FALSE	High	KQLEEVSLETR		2.34885e-05	0	1	1	7	71061468	1	1331.72	5000000000	82.93	High	0	9.787e-06
	FALSE	High	TLTQEKDDLK		0.00311203	0	1	1	8	71061468	1	1190.63	10000000000	60.67	High	0	0.001896
	FALSE	High	ELQSAFNEITKLTSLIDGK	1xGG [K11]	0.00163914	0	1	1	1	71061468	1	2221.17	5500000	22.84	High	0	0.0009492
	FALSE	High	MKELATTYK	1xGG [K2]	0.00974945	0	1	1	1	71061468	1	1198.61	17000000	47.41	High	0	0.006492
	FALSE	High	MKELATTYK	1xOxidation [M1]	0.00264571	0	1	1	1	71061468	1	1100.57	13000000	39.76	High	0	0.001587
	FALSE	High	MKELATTYK		0.00112501	0	1	1	3	71061468	1	1084.57	3900000000	73.91	High	0	0.001948
	FALSE	High	IICTITPVSFDETLTALQFASTAK	1xCarbamidomethyl [C3]	1.35554e-11	0	1	1	7	71061468	0	2627.36	450000000	101.69	High	0	1.307e-11
	FALSE	High	GEPSNCEGSVK	1xCarbamidomethyl [C6]	4.98922e-05	0	1	1	3	71061468	0	1163.5	16000000	67.93	High	0	2.206e-05
	FALSE	High	IFSLIQEKNELQQMLESVIAEKEQLK		2.43067e-05	0	1	1	2	71061468	2	3088.66	1300000	79.82	High	0	1.017e-05
	FALSE	High	EIDESVCSESDVFSNTLDTLSEIEWNPATK	1xCarbamidomethyl [C7]	5.11751e-06	0	1	1	1	71061468	0	3415.54	8300000	37.77	High	0	1.912e-06
	FALSE	High	TEKEEMELK		0.00528279	0	1	1	8	71061468	1	1136.55	6000000000	40.64	High	0	0.003341
	FALSE	High	KQQEIVAQEK		0.00219218	0	1	1	1	71061468	1	1200.66	22000000	57.82	High	0	0.001304
	FALSE	High	EVEENEALR		0.00280879	0	1	1	1	71061468	0	1088.52	670000000	52.52	High	0	0.001701
	FALSE	High	EHQETIDELR		0.000602371	0	1	1	6	71061468	0	1269.61	1300000000	53.86	High	0	0.0008078
	FALSE	High	DDLATTQSNYK		0.000366664	0	1	1	2	71061468	0	1255.58	1800000000	63.44	High	0	0.0001889
	FALSE	High	ILQNSLGGNAKTR	1xGG [K11]	0.000281207	0	1	1	1	71061468	1	1485.81	150000000	43.87	High	0	0.0001423
	FALSE	High	DNEIIEQQRK		0.00157053	0	1	1	2	71061468	1	1272.65	100000000	43.83	High	0	0.0009075
	FALSE	High	TKDDLATTQSNYK	1xGG [K2]	0.00687977	0	1	1	1	71061468	1	1598.77	9000000	23.96	High	0	0.004473
	FALSE	High	TKDDLATTQSNYK		3.8912e-06	0	1	1	7	71061468	1	1484.72	8300000000	91.78	High	0	1.413e-06
	FALSE	High	QHQETINTLK		0.00169619	0	1	1	6	71061468	0	1211.64	11000000000	45.85	High	0	0.00611
	FALSE	High	NLHMEENTGETK		0.000109667	0	1	1	2	71061468	0	1402.63	2600000000	72	High	0	5.183e-05
	FALSE	High	INEMEQLK	1xOxidation [M4]	0.00717892	0	1	1	2	71061468	0	1020.5	880000000	50.05	High	0	0.004678
	FALSE	High	INEMEQLK		0.00836681	0	1	1	6	71061468	0	1004.51	20000000000	39.49	High	7.013e-05	0.007165
	FALSE	High	NLHMEENTGETKDEFQQK	1xOxidation [M4]	1.49121e-07	0	1	1	3	71061468	1	2193.97	760000000	68.18	High	0	4.243e-08
	FALSE	High	NLHMEENTGETKDEFQQK		7.31622e-13	0	1	1	13	71061468	1	2177.98	1200000000	79.68	High	0	4.435e-09
	FALSE	High	VSYMEIYNETITDLLCGTQK	1xCarbamidomethyl [C16]	7.71594e-07	0	1	1	1	71061468	0	2378.13		48.17	High	0	2.475e-07
	FALSE	High	VSYMEIYNETITDLLCGTQK	1xCarbamidomethyl [C16]; 1xOxidation [M4]	5.02451e-10	0	1	1	3	71061468	0	2394.12	39000000	95.83	High	0	9.176e-11
	FALSE	High	KLQEYIDSQKLENIK		1.69554e-07	0	1	1	13	71061468	2	1849.01	1900000000	88.53	High	0	2.716e-07
	FALSE	High	FDSSLGALK		0.00079894	0	1	1	11	71061468	0	937.499	130000000	72.15	High	0	0.001735
	FALSE	High	ELNKEVEENEALREEVILLSELK		9.70761e-12	0	1	1	4	71061468	2	2726.45	2200000000	82.78	High	0	1.315e-12
	FALSE	High	TAQIINTQDLEK		2.95964e-05	0	1	1	11	71061468	0	1373.73	14000000000	58.43	High	0	4.326e-05
	FALSE	High	QLQESLQIER		0.00101524	0	1	1	14	71061468	0	1243.66	11000000000	55.19	High	0	0.0005657
	FALSE	High	THKLSINLLR	1xGG [K3]	0.00605466	0	1	1	1	71061468	1	1308.77	26000000	32.5	High	0	0.003873
	FALSE	High	THKLSINLLR		0.0077503	0	1	1	1	71061468	1	1194.73	64000000	54.96	High	0	0.005083
	FALSE	High	NTQTLTADVKDNEIIEQQR		3.33143e-10	0	1	1	16	71061468	1	2216.12	5600000000	119.64	High	0	2.232e-09
	FALSE	High	SDIHDTVNMNIDTQEQLR	1xOxidation [M9]	5.91021e-11	0	1	1	6	71061468	0	2144.99	420000000	86.22	High	0	9.153e-12
	FALSE	High	SDIHDTVNMNIDTQEQLR		1.30951e-12	0	1	1	115	71061468	0	2128.99	1000000000	107.16	High	0	4.137e-10
	FALSE	High	EIQDKSEELHIITSEK		1.41655e-07	0	1	1	3	71061468	1	1898.97	420000000	73.53	High	0	4.013e-08
	FALSE	High	TLHMDFEQKYK	1xGG [K]	0.000739717	0	1	1	3	71061468	1	1553.74	32000000	29.67	High	7.013e-05	0.00789
	FALSE	High	EAQKFDSSLGALK		0.0010965	0	1	1	7	71061468	1	1393.73	5500000000	66.93	High	0	0.0007353
	FALSE	High	LSDGQVGGFINYR		4.65617e-07	0	1	1	24	71061468	0	1425.71	16000000000	107.6	High	0	4.106e-07
	FALSE	High	QLEEVSLETR		0.000134681	0	1	1	8	71061468	0	1203.62	31000000000	68.57	High	0	6.604e-05
	FALSE	High	TYTMMGSEDHLGVIPR	1xOxidation [M]	7.78228e-07	0	1	1	14	71061468	0	1822.85	1100000000	141.8	High	0	2.758e-07
	FALSE	High	TYTMMGSEDHLGVIPR		5.616e-10	0	1	1	21	71061468	0	1806.85	16000000000	100.03	High	0	4.049e-07
	FALSE	High	TYTMMGSEDHLGVIPR	2xOxidation [M4; M5]	4.46107e-07	0	1	1	2	71061468	0	1838.84	170000000	77.37	High	0	3.065e-05
	FALSE	High	HAEVYNQDLENELSSK		1.86014e-12	0	1	1	9	71061468	0	1875.87	3500000000	127.08	High	0	1.079e-12
	FALSE	High	ELTLEHMETERLELAQK		9.63072e-10	0	1	1	8	71061468	1	2070.05	2300000000	72.3	High	0	1.238e-08
	FALSE	High	QLQESLQIERDQLK		0.000139372	0	1	1	1	71061468	1	1727.93	16000000	23.39	High	0	6.664e-05
	FALSE	High	KIFSLIQEK		0.00036044	0	1	1	4	71061468	1	1105.66	6400000000	62.77	High	0	0.002932
	FALSE	High	SLFILGQVIK		0.00305931	0	1	1	8	71061468	0	1117.7	17000000000	39.56	High	0	0.001856
	FALSE	High	LNEMEQLKEQLENR	1xOxidation [M4]	6.78815e-06	0	1	1	4	71061468	1	1789.87	450000000	112.2	High	0	2.583e-06
	FALSE	High	LNEMEQLKEQLENR		9.31218e-08	0	1	1	16	71061468	1	1773.88	10000000000	109.2	High	0	7.795e-07
	FALSE	High	SEELHIITSEK		7.33395e-05	0	1	1	6	71061468	0	1285.66	8600000000	68.4	High	0	3.36e-05
	FALSE	High	AIHDIFQK		0.00219218	0	1	1	7	71061468	0	971.531	3300000000	37.64	High	0	0.003012
	FALSE	High	LTSLIDGKVPK		0.00117418	0	1	1	3	71061468	1	1170.71	50000000	43.55	High	0	0.001466
	FALSE	High	MNQEIVNLSK	1xOxidation [M1]	0.00445427	0	1	1	1	71061468	0	1191.6	1800000000	55.44	High	0	0.002799
	FALSE	High	EIQDKSEELHIITSEKDK		9.2328e-08	0	1	1	6	71061468	2	2142.09	1600000000	93.22	High	0	2.524e-08
	FALSE	High	EIEATGLQTKEELK		0.00210045	0	1	1	1	71061468	1	1588.84	25000000	25.81	High	0	0.001244
	FALSE	High	MNQEIVNLSK		5.38882e-05	0	1	1	8	71061468	0	1175.61	23000000000	84.42	High	0	2.411e-05
	FALSE	High	LTSLIDGK		0.00264571	0	1	1	8	71061468	0	846.493	13000000000	61.68	High	0	0.001586
	FALSE	High	NELQQMLESVIAEKEQLKTDLK		3.88765e-09	0	1	1	2	71061468	2	2587.36	130000000	86.83	High	0	8.294e-10
	FALSE	High	TDNNVIYQVDGSK		6.12542e-06	0	1	1	9	71061468	0	1452.7	28000000000	90.04	High	0	2.305e-06
	FALSE	High	STDQEFQNFK		0.000597237	0	1	1	5	71061468	0	1243.56	6100000000	55.23	High	0	0.0003202
	FALSE	High	INEIENLK		0.00398652	0	1	1	2	71061468	0	972.536	15000000000	72.85	High	0	0.002469
	FALSE	High	KIFSLIQEK	1xGG [K1]	0.0123625	0.000103019	1	1	1	71061468	1	1219.7	28000000	1.7	High	7.013e-05	0.008367
	FALSE	High	VFHGNETTK		0.0141548	0.000103019	1	1	1	71061468	0	1032.51	25000000	45.27	High	7.013e-05	0.009733
	FALSE	High	KFPDREFLLR		0.0130067	0.000103019	1	1	10	71061468	2	1320.74	360000000	40.24	High	0.001735	0.039
	FALSE	High	SLFILGQVIKK		0.0125736	0.000103019	1	1	1	71061468	1	1245.79	230000000	25.01	High	7.013e-05	0.008558
	FALSE	High	KLQEYIDSQK	1xGG [K1]	0.0155334	0.000201515	1	1	1	71061468	1	1365.7	8200000	48.32	High	0.0001371	0.01078
	FALSE	High	VTWCLGKINK	1xGG [K7]; 1xCarbamidomethyl [C4]	0.0148911	0.000201515	1	1	1	71061468	1	1332.71	26000000	17.46	High	0.0001371	0.01026
	FALSE	High	EHQETIDELRR		0.0173337	0.000300381	1	1	6	71061468	1	1425.71	15000000	29.03	High	0.00938	0.1448
	FALSE	High	ELTLEHMETERLELAQK	1xOxidation [M7]	0.0174804	0.000495705	1	1	1	71061468	1	2086.05	15000000	25.24	High	0.0003372	0.01222
	FALSE	High	DKLFSEVVHK		0.020169	0.000667482	1	1	4	71061468	1	1201.66	3600000000	39.47	High	0.0006173	0.02297
	FALSE	High	SLFILGQVIKK	1xGG [K11]	0.020169	0.000667482	1	1	1	71061468	1	1359.84	36000000	45.74	High	0.0004528	0.01422
	FALSE	High	EVSETQETMNELELLTEQSTTK		0.0223068	0.000667482	1	1	1	71061468	0	2540.19	41000000	36.78	High	0.0004528	0.01584
	FALSE	High	MQVDLEKELQSAFNEITK	1xGG [K7]	0.0242563	0.000736618	1	1	1	71061468	1	2237.11	12000000	9.44	High	0.0004992	0.01738
	FALSE	High	KDQEMQLIHEISNLK	1xGG [K1]	0.024873	0.000736618	1	1	1	71061468	1	1939.99	12000000	20.33	High	0.0004992	0.01778
	FALSE	High	AQAMEKDQLAQLLEEKDLLQK	1xOxidation [M4]	0.0252925	0.000736618	1	1	1	71061468	2	2458.29	96000000	23.36	High	0.0004992	0.0181
	FALSE	High	KMQVDLEK		0.0324767	0.000911894	1	1	1	71061468	1	990.529	2700000000	59.6	High	0.0006173	0.02384
	FALSE	High	QQEIVAQEK		0.0327475	0.000911894	1	1	3	71061468	0	1072.56	27000000000	43.84	High	0.0006173	0.02393
	FALSE	High	LSINLLR		0.0355779	0.000989495	1	2	24	71061468	0	828.53	9000000000	60.35	High	0.0007314	0.02631
	FALSE	High	NALESLK		0.0338525	0.000989495	1	1	9	71061468	0	774.436	11000000000	69.5	High	0.0009051	0.02882
	FALSE	High	SENLELK		0.0338525	0.000989495	1	1	3	71061468	0	832.441	17000000000	41.55	High	0.001735	0.03778
	FALSE	High	SFETERDHLR		0.0361717	0.000989495	1	1	6	71061468	1	1289.62	12000000000	35.57	High	0.001827	0.04125
	FALSE	High	MKPLIIR		0.0380109	0.00124589	1	1	6	71061468	0	870.559	13000000000	47.51	High	0.002099	0.04398
	FALSE	High	ISEEVSR		0.041619	0.00131946	1	1	5	71061468	0	819.421	27000000000	54.23	High	0.002718	0.05333
	FALSE	High	DSTLQTVER		0.0426588	0.00131946	1	1	3	71061468	0	1048.53	23000000000	58.68	High	0.001012	0.0321
	FALSE	High	VTWCLGK	1xCarbamidomethyl [C4]	0.0448134	0.00165522	1	1	4	71061468	0	863.444	6400000000	36.17	High	0.002958	0.05788
	FALSE	High	SENLELKEK		0.0482414	0.00215446	1	1	2	71061468	1	1089.58	85000000	30.53	High	0.001735	0.03813
	FALSE	High	LLGDELK		0.0523432	0.00245611	1	1	2	71061468	0	787.456	55000000	45.71	High	0.001782	0.03996
	FALSE	High	DLLQKVQNEK	1xGG [K5]	0.0532023	0.00245611	1	1	1	71061468	1	1328.72	43000000	34.19	High	0.001782	0.04054
	FALSE	High	TLHMDFEQK		0.0532023	0.00245611	1	1	9	71061468	0	1148.54	9300000000	30.55	High	0.00194	0.04273
	FALSE	High	LNLENIETENIR		0.0545162	0.00252607	1	1	1	71061468	0	1457.76		12.8	High	0.001827	0.04158
	FALSE	High	KINEIENLK		0.054961	0.00252607	1	1	2	71061468	1	1100.63	9500000000	60.2	High	0.003536	0.06801
	FALSE	High	MQVDLEK		0.0596012	0.00291873	1	1	3	71061468	0	862.434	16000000000	42.31	High	0.002616	0.05078
	FALSE	High	EQLENRDSTLQTVER		0.0605725	0.00299372	1	1	1	71061468	1	1817.9	93000000	20.14	High	0.002251	0.04688
	FALSE	High	NTPYVNEVSTDEALLKR	1xGG [K16]	0.0640908	0.00329389	1	1	1	71061468	1	2063.04	5100000	27.04	High	0.002405	0.04958
	FALSE	High	TLHMDFEQK	1xOxidation [M4]	0.0656566	0.00344223	1	1	2	71061468	0	1164.54	470000000	34.64	High	0.002926	0.05555
	FALSE	High	LNENYEEVKSITK	1xGG [K9]	0.0667203	0.00344223	1	1	1	71061468	1	1680.84	5200000	35.53	High	0.002668	0.05211
	FALSE	High	ELATTYK		0.0734481	0.00395058	1	1	1	71061468	0	825.435	5000000000	45.49	High	0.002958	0.05746
	FALSE	High	RVTWCLGK	1xCarbamidomethyl [C5]	0.074629	0.00395058	1	1	2	71061468	1	1019.55	3600000000	40.18	High	0.005056	0.08788
	FALSE	High	LAEVEEK		0.0734481	0.00395058	1	1	1	71061468	0	817.43	86000000	34.49	High	0.002958	0.05741
	FALSE	High	LKEGCNINR	1xCarbamidomethyl [C5]	0.0764334	0.004011	1	1	1	71061468	1	1103.56	9700000	38.94	High	0.002996	0.06006
	FALSE	High	AAQTGAAGVR		0.0795308	0.00414745	1	1	2	71061468	0	901.485	36000000	66.44	High	0.003141	0.06278
	FALSE	High	EKGEPSNCEGSVK	1xGG [K2]; 1xCarbamidomethyl [C8]	0.0860757	0.00465344	1	1	1	71061468	1	1534.68	11000000	36.96	High	0.003536	0.0686
	FALSE	High	TKKDQEMQLIHEISNLK		0.0867567	0.00465344	1	1	1	71061468	2	2055.09	43000000	10.01	High	0.003536	0.06882
	FALSE	High	MKPLIIR	1xOxidation [M1]	0.0867567	0.00465344	1	1	1	71061468	0	886.554	1400000000	40.25	High	0.003536	0.06916
	FALSE	High	LKEGCNINR	1xGG [K2]; 1xCarbamidomethyl [C5]	0.0881335	0.00479	1	1	2	71061468	1	1217.61	30000000	50.32	High	0.005101	0.0892
	FALSE	High	MKPLIIR	1xGG [K2]	0.100666	0.0055094	1	1	1	71061468	0	984.602	45000000	24.01	High	0.004425	0.08113
	FALSE	High	TEKEEMELK	1xOxidation [M6]	0.111311	0.00642707	1	1	1	71061468	1	1152.55	79000000	23.28	High	0.005148	0.09074
	FALSE	High	MQVDLEK	1xOxidation [M1]	0.113035	0.00649722	1	1	3	71061468	0	878.429	620000000	46.41	High	0.008171	0.1296
	FALSE	High	SKISEEVSR		0.12109	0.00720337	1	1	1	71061468	1	1034.55	28000000	37.58	High	0.005879	0.099
	FALSE	High	ESAFLR		0.137691	0.00835538	1	1	2	71061468	0	722.383	26000000	43.69	High	0.007552	0.1237
FALSE	High	Master Protein	41872631	fatty acid synthase [Homo sapiens]	0	244.682	29.9881	56	75	56	1	2511	273.254	6.44	190000000	1.861	1395.02	56
	Checked	Confidence	Sequence	Modifications	Qvality PEP	Qvality q-value	# Protein Groups	# Proteins	# PSMs	Master Protein Accessions	# Missed Cleavages	Theo. MH+ [Da]	Area: F2: Sample	Ions Score Mascot	Confidence Mascot	Percolator q-Value Mascot	Percolator PEP Mascot
	FALSE	High	RVYATILNAGTNTDGFK		0.00247086	0	1	1	1	41872631	1	1840.96	14000000	27.46	High	0	0.001484
	FALSE	High	QGVQVQVSTSNISSLEGAR		6.44631e-07	0	1	1	1	41872631	0	1960.01	18000000	67.62	High	0	2.037e-07
	FALSE	High	FPQLDSTSFANSR		1.09604e-06	0	1	1	2	41872631	0	1469.7	51000000	61.85	High	0	3.616e-07
	FALSE	High	DTSFEQHVLWHTGGK		0.000465964	0	1	1	1	41872631	0	1741.83	46000000	13.05	High	0	0.0002442
	FALSE	High	AGLYGLPR		0.0105234	0	1	1	1	41872631	0	846.483	94000000	48.45	High	7.013e-05	0.007046
	FALSE	High	SNMGHPEPASGLAALAK		0.00330378	0	1	1	3	41872631	0	1650.83	8800000	23.21	High	7.013e-05	0.007521
	FALSE	High	IPGLLSPHPLLQLSYTATDR		1.20353e-08	0	1	1	1	41872631	0	2192.21	96000000	48.56	High	0	2.811e-09
	FALSE	High	GTHTGVWVGVSGSETSEALSR		0.00659301	0	1	1	1	41872631	0	2117.03	10000000	23.19	High	0	0.004272
	FALSE	High	SEGVVAVLLTK		0.00106872	0	1	1	1	41872631	0	1115.67	55000000	36.51	High	0	0.0005969
	FALSE	High	LNSVQSSERPLFLVHPIEGSTTVFHSLASR		3.22223e-07	0	1	1	1	41872631	0	3308.74	23000000	28.73	High	0	9.725e-08
	FALSE	High	RPTPQDSPIFLPVDDTSFR		3.19573e-06	0	1	1	2	41872631	0	2188.1	51000000	50.44	High	0	9.889e-05
	FALSE	High	VVVQVLAEEPEAVLK		2.69365e-05	0	1	1	1	41872631	0	1622.94	26000000	45.68	High	0	1.137e-05
	FALSE	High	EQGVTFPSGDIQEQLIR		2.11953e-05	0	1	1	2	41872631	0	1916.97	77000000	51.09	High	0	1.43e-05
	FALSE	High	DGLLENQTPEFFQDVCKPK	1xCarbamidomethyl [C16]	0.00468823	0	1	1	1	41872631	0	2265.09	7900000	18.77	High	0	0.002961
	FALSE	High	VLEALLPLK		0.000819716	0	1	1	1	41872631	0	995.65	170000000	66.09	High	0	0.0004486
	FALSE	High	GILADEDSSRPVWLK		1.63847e-07	0	1	1	2	41872631	0	1685.89	100000000	65.08	High	0	4.657e-08
	FALSE	High	VAAAVDLIIK		0.000342396	0	1	1	1	41872631	0	1012.64		41.24	High	0	0.0001756
	FALSE	High	WTSQDSLLGMEFSGR		3.44959e-08	0	1	1	1	41872631	0	1713.79	95000000	85.5	High	0	8.754e-09
	FALSE	High	FDASFFGVHPK		0.000372995	0	1	1	1	41872631	0	1251.62	6300000	34.59	High	0	0.0001925
	FALSE	High	LSIPTYGLQCTR	1xCarbamidomethyl [C10]	0.00192833	0	1	1	1	41872631	0	1408.73	4400000	42.44	High	0	0.001135
	FALSE	High	WLSTSIPEAQWHSSLAR		0.000134681	0	1	1	3	41872631	0	1968.99	150000000	47.04	High	0	6.427e-05
	FALSE	High	VLQGDLVMNVYR		0.000752487	0	1	1	1	41872631	0	1406.75	80000000	44.41	High	0	0.0004116
	FALSE	High	SLLVNPEGPTLMR		0.00278489	0	1	1	3	41872631	0	1426.77	140000000	50.09	High	0	0.003123
	FALSE	High	VTAIHIDPATHR		0.000727164	0	1	1	2	41872631	0	1330.72	33000000	42.52	High	0	0.0003962
	FALSE	High	LSFFFDFR		0.00621141	0	1	1	1	41872631	0	1078.54	42000000	52.25	High	0	0.003996
	FALSE	High	TGTVSLEVR		0.00560764	0	1	1	1	41872631	0	961.531	82000000	52.37	High	0	0.003568
	FALSE	High	ADEASELACPTPK	1xCarbamidomethyl [C9]	0.000105976	0	1	1	1	41872631	0	1388.64	12000000	41.01	High	0	4.955e-05
	FALSE	High	VLFPATGYLSIVWK		9.31502e-07	0	1	1	1	41872631	0	1593.9	46000000	95.23	High	0	3.045e-07
	FALSE	High	ACLDTAVENMPSLK	1xCarbamidomethyl [C2]	1.51743e-06	0	1	1	1	41872631	0	1548.74	36000000	62.22	High	0	5.133e-07
	FALSE	High	LPEDPLLSGLLDSPALK		4.94373e-07	0	1	1	1	41872631	0	1777.99	130000000	72.2	High	0	1.542e-07
	FALSE	High	NVTFHGVLLDAFFNESSADWR		4.38797e-05	0	1	1	1	41872631	0	2425.16	10000000	40.58	High	0	1.924e-05
	FALSE	High	VSVHVIEGDHR		0.000354322	0	1	1	2	41872631	0	1247.65	26000000	39.66	High	0	0.0001824
	FALSE	High	GLVQALQTK		0.00359832	0	1	1	1	41872631	0	957.573	47000000	39.63	High	0	0.00222
	FALSE	High	QEPLLIGSTK		0.00151771	0	1	1	2	41872631	0	1085.62	85000000	49.38	High	0	0.0008712
	FALSE	High	EGGFLLLHTLLR		8.92995e-05	0	1	1	1	41872631	0	1368.8	31000000	31.77	High	0	4.133e-05
	FALSE	High	LHLSGIDANPNALFPPVEFPAPR		1.05688e-13	0	1	1	2	41872631	0	2472.3	160000000	107.88	High	0	1.01e-14
	FALSE	High	GNAGQSNYGFANSAMER		1.13422e-06	0	1	1	1	41872631	0	1773.76	35000000	86.05	High	0	3.768e-07
	FALSE	High	EDGLAQQQTQLNLR		0.000180181	0	1	1	2	41872631	0	1613.82	69000000	31.19	High	0	8.841e-05
	FALSE	High	LQLNGNLQLELAQVLAQERPK		6.0196e-07	0	1	1	1	41872631	0	2375.34	14000000	75.14	High	0	1.893e-07
	FALSE	High	SDEAVKPFGLK		0.00249207	0	1	1	2	41872631	0	1190.64	36000000	27.94	High	0	0.001494
	FALSE	High	QELSFAAR		0.00903194	0	1	1	2	41872631	0	921.479	23000000	41.16	High	0	0.005981
	FALSE	High	VVEVLAGHGHLYSR		2.93353e-06	0	1	1	1	41872631	0	1536.83	70000000	60.9	High	0	1.041e-06
	FALSE	High	YSGTLNLDR		0.0046484	0	1	1	1	41872631	0	1038.52	92000000	57.49	High	0	0.002911
	FALSE	High	DPSQQELPR		0.0111671	0.000103019	1	1	1	41872631	0	1069.53		56.49	High	7.013e-05	0.007513
	FALSE	High	ELNLVLSVR		0.0177775	0.000495705	1	1	1	41872631	0	1042.63	61000000	28.97	High	0.0003372	0.01247
	FALSE	High	LQVVDQPLPVR		0.0205108	0.000667482	1	1	2	41872631	0	1263.74	230000000	39.23	High	0.0004528	0.01449
	FALSE	High	HGLYLPTR		0.0212115	0.000667482	1	1	1	41872631	0	956.531	88000000	24.1	High	0.0004528	0.01503
	FALSE	High	LSPDAIPGK		0.0301356	0.000736618	1	1	1	41872631	0	897.504	66000000	30.97	High	0.0004992	0.02191
	FALSE	High	VYATILNAGTNTDGFK		0.0303874	0.000736618	1	1	1	41872631	0	1684.85	12000000	16.05	High	0.000561	0.02219
	FALSE	High	GMGLSLMR		0.0246657	0.000736618	1	1	1	41872631	0	864.443	77000000	37.95	High	0.0004992	0.01765
	FALSE	High	AQVADVVVSR		0.0423094	0.00131946	1	1	1	41872631	0	1043.58	140000000	41.3	High	0.0009534	0.03166
	FALSE	High	DTVTISGPQAPVFEFVEQLRK		0.0409394	0.00131946	1	1	1	41872631	1	2361.24	6700000	18.1	High	0.0009534	0.03052
	FALSE	High	VYQWDDPDPR		0.0451825	0.00165522	1	1	1	41872631	0	1290.57	73000000	18.76	High	0.00124	0.03403
	FALSE	High	GTPLISPLIK		0.0506642	0.00238794	1	1	2	41872631	0	1038.66	41000000	15.79	High	0.001735	0.03842
	FALSE	High	QAHTMDPQLR		0.0527711	0.00245611	1	1	1	41872631	0	1196.58	22000000	17.06	High	0.001782	0.0403
	FALSE	High	FDLSQNHPLGMAIFLK		0.0938427	0.00499166	1	1	1	41872631	0	1830.96	35000000	14.73	High	0.003874	0.07493
FALSE	High	Master Protein	29788785	tubulin beta chain [Homo sapiens]	0	204.149	72.7477	24	101	4	1	444	49.639	4.89	950000000	89.474	2421.51	24
	Checked	Confidence	Sequence	Modifications	Qvality PEP	Qvality q-value	# Protein Groups	# Proteins	# PSMs	Master Protein Accessions	# Missed Cleavages	Theo. MH+ [Da]	Area: F2: Sample	Ions Score Mascot	Confidence Mascot	Percolator q-Value Mascot	Percolator PEP Mascot
	FALSE	High	NSSYFVEWIPNNVK		1.80135e-05	0	5	8	2	21361322; 14210536; 29788785; 5174735; 29788768	0	1696.83	2600000000	53.16	High	0	7.38e-06
	FALSE	High	ISEQFTAMFR	1xOxidation [M8]	0.000998012	0	4	7	1	21361322; 29788785; 5174735; 29788768	0	1245.59	70000000	46.26	High	0	0.0005561
	FALSE	High	ISEQFTAMFR		0.00018173	0	4	7	3	21361322; 29788785; 5174735; 29788768	0	1229.6	1700000000	63.11	High	0	0.000172
	FALSE	High	EAESCDCLQGFQLTHSLGGGTGSGMGTLLISK	2xCarbamidomethyl [C5; C7]	4.82126e-05	0	3	4	2	21361322; 29788785; 5174735	0	3311.53	18000000	13.74	High	0	2.126e-05
	FALSE	High	KLAVNMVPFPR		0.000117441	0	5	10	2	21361322; 14210536; 29788785; 5174735; 29788768	1	1271.73	220000000	62.5	High	0	0.0001673
	FALSE	High	LAVNMVPFPR	1xOxidation [M5]	0.0043789	0	5	10	1	21361322; 14210536; 29788785; 5174735; 29788768	0	1159.63	49000000	47.54	High	0	0.002745
	FALSE	High	LAVNMVPFPR		0.000639561	0	5	10	5	21361322; 14210536; 29788785; 5174735; 29788768	0	1143.63	4500000000	61.55	High	0	0.002287
	FALSE	High	IMNTFSVVPSPK	1xOxidation [M2]	0.000281207	0	3	5	2	21361322; 29788785; 5174735	0	1335.7	11000000	45.67	High	0	0.000142
	FALSE	High	IMNTFSVVPSPK		1.97863e-06	0	3	5	3	21361322; 29788785; 5174735	0	1319.7		85.46	High	0	6.83e-07
	FALSE	High	FPGQLNADLR		1.71116e-05	0	5	10	14	21361322; 14210536; 29788785; 5174735; 29788768	0	1130.6	690000000	76.41	High	0	7.625e-05
	FALSE	High	ALTVPELTQQVFDAK		2.60297e-05	0	1	1	6	29788785	0	1659.9	630000000	62.66	High	0	1.097e-05
	FALSE	High	LHFFMPGFAPLTSR	1xOxidation [M5]	0.000382697	0	5	7	2	21361322; 14210536; 29788785; 5174735; 29788768	0	1636.83	150000000	57.14	High	0	0.0001976
	FALSE	High	LHFFMPGFAPLTSR		3.69637e-06	0	5	7	5	21361322; 14210536; 29788785; 5174735; 29788768	0	1620.84	3400000000	66.1	High	0	1.34e-06
	FALSE	High	FWEVISDEHGIDPTGTYHGDSDLQLDR		6.72209e-10	0	1	1	3	29788785	0	3102.41	900000000	38.13	High	0	1.263e-10
	FALSE	High	YLTVAAVFR		0.000511966	0	3	3	2	21361322; 29788785; 5174735	0	1039.59	1200000000	57.73	High	0	0.000594
	FALSE	High	RISEQFTAMFR		0.000572219	0	4	7	1	21361322; 29788785; 5174735; 29788768	1	1385.7	41000000	35.09	High	0	0.0003055
	FALSE	High	AILVDLEPGTMDSVR	1xOxidation [M11]	0.00100659	0	2	4	1	29788785; 29788768	0	1631.83	92000000	32.45	High	0	0.0005641
	FALSE	High	AILVDLEPGTMDSVR		0.000253755	0	2	4	6	29788785; 29788768	0	1615.84	4200000000	70.52	High	0	0.0005919
	FALSE	High	EVDEQMLNVQNK		0.000702693	0	3	4	1	29788785; 5174735; 29788768	0	1446.69	990000000	38.87	High	0	0.0003802
	FALSE	High	TAVCDIPPR	1xCarbamidomethyl [C4]	0.00138142	0	4	6	10	21361322; 29788785; 5174735; 29788768	0	1028.52	83000000	56.76	High	0	0.002197
	FALSE	High	LTTPTYGDLNHLVSATMSGVTTCLR	1xCarbamidomethyl [C23]	9.14295e-12	0	4	5	3	21361322; 29788785; 5174735; 29788768	0	2708.34	720000000	96.1	High	0	1.228e-12
	FALSE	High	SGPFGQIFRPDNFVFGQSGAGNNWAK		1.50449e-06	0	4	5	4	21361322; 29788785; 5174735; 29788768	0	2798.34	3400000000	38.8	High	0	0.001618
	FALSE	High	GHYTEGAELVDSVLDVVR		1.60771e-13	0	3	6	5	29788785; 5174735; 29788768	0	1958.98	2100000000	94.82	High	0	4.39e-07
	FALSE	High	ISVYYNEATGGK		8.12741e-05	0	1	1	2	29788785	0	1301.64	930000000	80.21	High	0	3.728e-05
	FALSE	High	EIVHIQAGQCGNQIGAK	1xCarbamidomethyl [C10]	5.33481e-10	0	4	6	8	21361322; 29788785; 5174735; 29788768	0	1822.92	570000000	73.94	High	0	1.938e-09
	FALSE	High	MAVTFIGNSTAIQELFK		7.78228e-07	0	1	1	4	29788785	0	1869.98	1000000000	82.54	High	0	2.512e-07
	FALSE	High	FPGQLNADLRK		0.0033607	0	5	10	3	21361322; 14210536; 29788785; 5174735; 29788768	1	1258.69	31000000	36.11	High	0.0001371	0.01018
	FALSE	High	EVDEQMLNVQNK	1xOxidation [M6]	0.0270408	0.000736618	3	4	1	29788785; 5174735; 29788768	0	1462.68	4800000	11.79	High	0.0004992	0.01947
	FALSE	High	NMMAACDPR	1xCarbamidomethyl [C6]	0.0705715	0.00382241	5	9	1	21361322; 14210536; 29788785; 5174735; 29788768	0	1065.43	110000000	20.45	High	0.002926	0.05536
	FALSE	High	IREEYPDR		0.0740364	0.00395058	3	6	2	29788785; 5174735; 29788768	1	1077.53	1000000000	34.73	High	0.008817	0.1378
	FALSE	High	NMMAACDPR	1xCarbamidomethyl [C6]; 1xOxidation [M3]	0.0770438	0.004011	5	9	1	21361322; 14210536; 29788785; 5174735; 29788768	0	1081.42	6100000	30.58	High	0.002996	0.06087
FALSE	High	Master Protein	4503483	elongation factor 2 [Homo sapiens]	0	202.864	49.1841	39	75	38	1	858	95.277	6.83	960000000	9	1440.55	39
	Checked	Confidence	Sequence	Modifications	Qvality PEP	Qvality q-value	# Protein Groups	# Proteins	# PSMs	Master Protein Accessions	# Missed Cleavages	Theo. MH+ [Da]	Area: F2: Sample	Ions Score Mascot	Confidence Mascot	Percolator q-Value Mascot	Percolator PEP Mascot
	FALSE	High	ARPFPDGLAEDIDKGEVSAR		2.30687e-08	0	1	1	6	4503483	1	2143.08	17000000	58.98	High	0	5.676e-09
	FALSE	High	VFSGLVSTGLK		0.000639561	0	1	1	2	4503483	0	1107.64	890000000	68.44	High	0	0.0003447
	FALSE	High	AYLPVNESFGFTADLR		5.91921e-06	0	1	1	2	4503483	0	1799.9	500000000	61.7	High	0	2.224e-06
	FALSE	High	KIWCFGPDGTGPNILTDITK	1xCarbamidomethyl [C4]	5.06616e-11	0	1	1	2	4503483	1	2233.13	51000000	103.97	High	0	7.777e-12
	FALSE	High	ETVSEESNVLCLSK	1xCarbamidomethyl [C11]	5.38724e-06	0	1	1	1	4503483	0	1594.76	120000000	58.71	High	0	2.006e-06
	FALSE	High	VNFTVDQIR		0.00202983	0	1	1	2	4503483	0	1091.58	1100000000	54.01	High	0	0.001193
	FALSE	High	YEWDVAEAR		0.000684882	0	1	1	2	4503483	0	1138.52	550000000	62.59	High	0	0.0003718
	FALSE	High	CELLYEGPPDDEAAMGIK	1xCarbamidomethyl [C1]	0.0047689	0	1	1	1	4503483	0	2007.9	6800000	25.11	High	0	0.002996
	FALSE	High	DSVVAGFQWATK		0.00230755	0	1	1	1	4503483	0	1308.66	6700000	25.24	High	0	0.001376
	FALSE	High	VFDAIMNFK		0.000288522	0	1	1	2	4503483	0	1084.55	920000000	64.2	High	0	0.0002879
	FALSE	High	GHVFEESQVAGTPMFVVK		1.20317e-09	0	1	1	2	4503483	0	1961.98	640000000	66.05	High	0	2.35e-10
	FALSE	High	GPLMMYISK		0.00330378	0	1	1	2	4503483	0	1039.53	350000000	40.57	High	0	0.002013
	FALSE	High	EGALCEENMR	1xCarbamidomethyl [C5]	0.000276434	0	1	1	1	4503483	0	1208.5	81000000	26.44	High	0	0.0001402
	FALSE	High	ALLELQLEPEELYQTFQR		1.95997e-09	0	1	1	1	4503483	0	2220.15	210000000	53.33	High	0	3.988e-10
	FALSE	High	TFCQLILDPIFK	1xCarbamidomethyl [C3]	0.000557714	0	1	1	2	4503483	0	1494.8	450000000	44.95	High	0	0.0006509
	FALSE	High	KEDLYLKPIQR		7.72049e-05	0	1	1	4	4503483	1	1402.81	220000000	48.03	High	0	3.537e-05
	FALSE	High	IWCFGPDGTGPNILTDITK	1xCarbamidomethyl [C3]	3.0348e-07	0	1	1	2	4503483	0	2105.04	160000000	102.91	High	0	9.073e-08
	FALSE	High	IMGPNYTPGK		0.00468823	0	1	1	1	4503483	0	1077.54	590000000	47.6	High	0	0.002942
	FALSE	High	TGTITTFEHAHNMR		3.82514e-06	0	1	1	2	4503483	0	1615.76	95000000	66.36	High	0	1.396e-06
	FALSE	High	NMSVIAHVDHGK	1xOxidation [M2]	0.000924041	0	1	1	1	4503483	0	1323.65	17000000	37.75	High	0	0.0005135
	FALSE	High	NMSVIAHVDHGK		0.000117441	0	1	1	3	4503483	0	1307.65	310000000	69.02	High	0	5.554e-05
	FALSE	High	LDSEDKDKEGKPLLK		0.00018806	0	1	1	2	4503483	2	1714.92	52000000	49.29	High	0	9.255e-05
	FALSE	High	RWLPAGDALLQMITIHLPSPVTAQK		0.00234734	0	1	1	1	4503483	1	2756.53	1100000	13.43	High	0	0.001394
	FALSE	High	EGIPALDNFLDKL		0.000645058	0	1	1	2	4503483	1	1444.77	3600000	40.34	High	0	0.001117
	FALSE	High	YVEPIEDVPCGNIVGLVGVDQFLVK	1xCarbamidomethyl [C10]	5.66946e-07	0	1	1	1	4503483	0	2759.43	65000000	62.74	High	0	1.779e-07
	FALSE	High	GVQYLNEIKDSVVAGFQWATK		1.27747e-09	0	1	1	2	4503483	1	2353.22	74000000	77.95	High	0	2.501e-10
	FALSE	High	WLPAGDALLQMITIHLPSPVTAQK	1xOxidation [M11]	0.00288172	0	1	1	1	4503483	0	2616.42	18000000	19.79	High	0	0.00175
	FALSE	High	DLEEDHACIPIK	1xCarbamidomethyl [C8]	2.38869e-06	0	1	1	1	4503483	0	1439.68	17000000	58.74	High	0	8.393e-07
	FALSE	High	EDLYLKPIQR		0.00288172	0	1	1	4	4503483	0	1274.71	500000000	35	High	0.002251	0.0479
	FALSE	High	QFAEMYVAK		0.0046484	0	1	1	4	4503483	0	1086.53	52000000	44.03	High	0	0.002931
	FALSE	High	IKPVLMMNK		0.0118498	0.000103019	1	1	2	4503483	0	1073.62	510000000	33.44	High	7.013e-05	0.008011
	FALSE	High	GEGQLGPAER		0.0156651	0.000201515	1	1	1	4503483	0	1013.5	600000000	49.56	High	0.0001371	0.01086
	FALSE	High	FSVSPVVR		0.0190161	0.000667482	1	1	2	4503483	0	890.509	750000000	30.43	High	0.0004528	0.01339
	FALSE	High	SDPVVSYR		0.0263719	0.000736618	1	1	2	4503483	0	922.463	110000000	46.41	High	0.0004992	0.01907
	FALSE	High	AGIIASAR		0.0332956	0.000989495	1	1	1	4503483	0	758.452	390000000	48.74	High	0.0007314	0.02436
	FALSE	High	GGGQIIPTAR		0.0376982	0.0011627	2	4	2	4503483; 385298678	0	969.548	11000000	33.6	High	0.0008482	0.0279
	FALSE	High	NPADLPK		0.0827438	0.00443926	1	1	1	4503483	0	754.409	540000000	48.77	High	0.00339	0.06584
	FALSE	High	MVNFTVDQIR		0.0860757	0.00465344	1	1	1	4503483	0	1222.62	5600000	8.83	High	0.003536	0.06865
	FALSE	High	KSDPVVSYR		0.127701	0.00768375	1	1	2	4503483	1	1050.56	26000000	32.42	High	0.006536	0.1066
	FALSE	High	GVQYLNEIK		0.144003	0.00898598	1	1	1	4503483	0	1063.58	490000000	29.83	High	0.007279	0.1194
FALSE	High	Master Protein	431822403	heat shock protein HSP 90-beta isoform a [Homo sapiens]	0	192.434	44.4751	34	93	18	1	724	83.212	5.03	1400000000	16.083	1836.44	34
	Checked	Confidence	Sequence	Modifications	Qvality PEP	Qvality q-value	# Protein Groups	# Proteins	# PSMs	Master Protein Accessions	# Missed Cleavages	Theo. MH+ [Da]	Area: F2: Sample	Ions Score Mascot	Confidence Mascot	Percolator q-Value Mascot	Percolator PEP Mascot
	FALSE	High	APFDLFENKK		0.00682145	0	1	3	1	431822403	1	1208.63	27000000	29.25	High	0	0.004409
	FALSE	High	LVSSPCCIVTSTYGWTANMER	2xCarbamidomethyl [C6; C7]	1.86241e-08	0	1	3	1	431822403	0	2432.1	61000000	62.23	High	0	4.494e-09
	FALSE	High	YHTSQSGDEMTSLSEYVSR		7.26934e-06	0	1	3	3	431822403	0	2176.95	180000000	52.14	High	0	2.788e-06
	FALSE	High	HSQFIGYPITLYLEK		1.99443e-08	0	1	3	4	431822403	0	1808.96	790000000	79.57	High	0	4.861e-09
	FALSE	High	HFSVEGQLEFR		0.00118427	0	2	5	12	153792590; 431822403	0	1348.66	630000000	80.18	High	0	0.0006685
	FALSE	High	SLTNDWEDHLAVK		4.94523e-06	0	2	5	5	153792590; 431822403	0	1527.74	680000000	91.19	High	0	1.836e-06
	FALSE	High	NPDDITQEEYGEFYK		3.88883e-08	0	1	3	3	431822403	0	1847.8	850000000	76.8	High	0	9.925e-09
	FALSE	High	HNDDEQYAWESSAGGSFTVR		0.000552961	0	2	5	3	153792590; 431822403	0	2255.96	10000000	22.15	High	0	0.002773
	FALSE	High	VILHLKEDQTEYLEER		2.45157e-05	0	2	5	2	153792590; 431822403	1	2015.04	91000000	44.12	High	0	1.031e-05
	FALSE	High	IDIIPNPQER		0.00264571	0	1	2	5	431822403	0	1194.65		54.12	High	0	0.001589
	FALSE	High	TLTIVDTGIGMTK	1xOxidation [M11]	0.00113468	0	2	4	2	153792590; 431822403	0	1365.73	27000000	40.31	High	0	0.0006406
	FALSE	High	TLTIVDTGIGMTK		1.96235e-05	0	2	4	10	153792590; 431822403	0	1349.73	2400000000	78.71	High	0	8.07e-06
	FALSE	High	HLEINPDHPIVETLR		3.27887e-06	0	1	3	4	431822403	0	1782.95	990000000	65.72	High	0	1.178e-06
	FALSE	High	APFDLFENK		0.00497668	0	1	3	2	431822403	0	1080.54	360000000	40.22	High	0	0.004549
	FALSE	High	KHSQFIGYPITLYLEK		0.0065371	0	1	3	2	431822403	1	1937.05	38000000	20.27	High	7.013e-05	0.009344
	FALSE	High	GVVDSEDIPLNLSR		1.13456e-05	0	3	7	8	153792590; 431822403; 155722983	0	1513.79	2600000000	87.14	High	0	1.475e-05
	FALSE	High	ADLINNLGTIAK		5.07538e-05	0	2	4	2	153792590; 431822403	0	1242.71	2500000000	51.95	High	0	2.246e-05
	FALSE	High	RAPFDLFENK		0.00736457	0	1	3	3	431822403	1	1236.64	63000000	43.09	High	0	0.004816
	FALSE	High	YIDQEELNK		0.00240831	0	2	5	1	153792590; 431822403	0	1151.56	760000000	46.81	High	0	0.00144
	FALSE	High	YESLTDPSK		0.000939991	0	2	5	1	153792590; 431822403	0	1039.49	490000000	40.8	High	0	0.0005244
	FALSE	High	EQVANSAFVER		0.00053435	0	1	3	2	431822403	0	1249.62	300000000	68.18	High	0	0.0002843
	FALSE	High	IRYESLTDPSK		0.00926509	0	2	5	2	153792590; 431822403	1	1308.68	110000000	30.45	High	0.005636	0.09439
	FALSE	High	EDQTEYLEER		0.00151771	0	2	5	1	153792590; 431822403	0	1311.57	620000000	70.72	High	0	0.0008717
	FALSE	High	LGIHEDSTNR		0.000369816	0	1	3	2	431822403	0	1141.56	840000000	48.73	High	0	0.0001917
	FALSE	High	IEDVGSDEEDDSGKDKK		2.58078e-05	0	1	3	2	431822403	2	1865.82	10000000	78.86	High	0	1.082e-05
	FALSE	High	KHLEINPDHPIVETLR		4.57713e-07	0	1	3	4	431822403	1	1911.04	460000000	59.36	High	0	1.418e-07
	FALSE	High	DNSTMGYMMAK		0.000264852	0	1	3	2	431822403	0	1248.51	62000000	41.3	High	0	0.0001331
	FALSE	High	ELISNASDALDK		6.23301e-05	0	2	4	1	4507677; 431822403	0	1275.64	1300000000	63.2	High	0	2.805e-05
	FALSE	High	EGLELPEDEEEK		0.000877797	0	2	5	1	153792590; 431822403	0	1416.64	38000000	21.68	High	0	0.0004852
	FALSE	High	YESLTDPSKLDSGK		1.04148e-05	0	2	5	2	153792590; 431822403	1	1539.75	120000000	59.47	High	0	4.108e-06
	FALSE	High	RAPFDLFENKK		0.013684	0.000103019	1	3	5	431822403	2	1364.73	6500000	35.09	High	7.013e-05	0.009323
	FALSE	High	EKYIDQEELNK		0.0120523	0.000103019	2	5	1	153792590; 431822403	1	1408.7	17000000	20.92	High	7.013e-05	0.008128
	FALSE	High	LGIHEDSTNRR		0.0402704	0.00131946	1	3	2	431822403	1	1297.66	160000000	36.28	High	0.0009534	0.03017
	FALSE	High	FYEAFSK		0.0615588	0.0030683	1	3	1	431822403	0	891.425	460000000	35.95	High	0.002251	0.04769
	FALSE	High	TKPIWTR		0.129647	0.00796968	2	5	1	153792590; 431822403	0	901.525	38000000	25.83	High	0.006503	0.1065
FALSE	High	Master Protein	5174735	tubulin beta-4B chain [Homo sapiens]	0	179.775	72.5843	24	91	1	1	445	49.799	4.89	690000000	66.002	2125.92	24
	Checked	Confidence	Sequence	Modifications	Qvality PEP	Qvality q-value	# Protein Groups	# Proteins	# PSMs	Master Protein Accessions	# Missed Cleavages	Theo. MH+ [Da]	Area: F2: Sample	Ions Score Mascot	Confidence Mascot	Percolator q-Value Mascot	Percolator PEP Mascot
	FALSE	High	NSSYFVEWIPNNVK		1.80135e-05	0	5	8	2	21361322; 14210536; 29788785; 5174735; 29788768	0	1696.83	2600000000	53.16	High	0	7.38e-06
	FALSE	High	ISEQFTAMFR	1xOxidation [M8]	0.000998012	0	4	7	1	21361322; 29788785; 5174735; 29788768	0	1245.59	70000000	46.26	High	0	0.0005561
	FALSE	High	ISEQFTAMFR		0.00018173	0	4	7	3	21361322; 29788785; 5174735; 29788768	0	1229.6	1700000000	63.11	High	0	0.000172
	FALSE	High	EAESCDCLQGFQLTHSLGGGTGSGMGTLLISK	2xCarbamidomethyl [C5; C7]	4.82126e-05	0	3	4	2	21361322; 29788785; 5174735	0	3311.53	18000000	13.74	High	0	2.126e-05
	FALSE	High	KLAVNMVPFPR		0.000117441	0	5	10	2	21361322; 14210536; 29788785; 5174735; 29788768	1	1271.73	220000000	62.5	High	0	0.0001673
	FALSE	High	AVLVDLEPGTMDSVR		0.00144178	0	2	3	3	21361322; 5174735	0	1601.82	660000000	64.67	High	0	0.0008274
	FALSE	High	LAVNMVPFPR	1xOxidation [M5]	0.0043789	0	5	10	1	21361322; 14210536; 29788785; 5174735; 29788768	0	1159.63	49000000	47.54	High	0	0.002745
	FALSE	High	LAVNMVPFPR		0.000639561	0	5	10	5	21361322; 14210536; 29788785; 5174735; 29788768	0	1143.63	4500000000	61.55	High	0	0.002287
	FALSE	High	IMNTFSVVPSPK	1xOxidation [M2]	0.000281207	0	3	5	2	21361322; 29788785; 5174735	0	1335.7	11000000	45.67	High	0	0.000142
	FALSE	High	IMNTFSVVPSPK		1.97863e-06	0	3	5	3	21361322; 29788785; 5174735	0	1319.7		85.46	High	0	6.83e-07
	FALSE	High	FPGQLNADLR		1.71116e-05	0	5	10	14	21361322; 14210536; 29788785; 5174735; 29788768	0	1130.6	690000000	76.41	High	0	7.625e-05
	FALSE	High	ALTVPELTQQMFDAK		0.000416896	0	2	4	3	21361322; 5174735	0	1691.87	310000000	44.01	High	0	0.0002168
	FALSE	High	LHFFMPGFAPLTSR	1xOxidation [M5]	0.000382697	0	5	7	2	21361322; 14210536; 29788785; 5174735; 29788768	0	1636.83	150000000	57.14	High	0	0.0001976
	FALSE	High	LHFFMPGFAPLTSR		3.69637e-06	0	5	7	5	21361322; 14210536; 29788785; 5174735; 29788768	0	1620.84	3400000000	66.1	High	0	1.34e-06
	FALSE	High	FWEVISDEHGIDPTGTYHGDSDLQLER		0.000424095	0	2	2	1	21361322; 5174735	0	3116.42	350000000	30.22	High	0	0.000221
	FALSE	High	YLTVAAVFR		0.000511966	0	3	3	2	21361322; 29788785; 5174735	0	1039.59	1200000000	57.73	High	0	0.000594
	FALSE	High	RISEQFTAMFR		0.000572219	0	4	7	1	21361322; 29788785; 5174735; 29788768	1	1385.7	41000000	35.09	High	0	0.0003055
	FALSE	High	EVDEQMLNVQNK		0.000702693	0	3	4	1	29788785; 5174735; 29788768	0	1446.69	990000000	38.87	High	0	0.0003802
	FALSE	High	TAVCDIPPR	1xCarbamidomethyl [C4]	0.00138142	0	4	6	10	21361322; 29788785; 5174735; 29788768	0	1028.52	83000000	56.76	High	0	0.002197
	FALSE	High	LTTPTYGDLNHLVSATMSGVTTCLR	1xCarbamidomethyl [C23]	9.14295e-12	0	4	5	3	21361322; 29788785; 5174735; 29788768	0	2708.34	720000000	96.1	High	0	1.228e-12
	FALSE	High	MSATFIGNSTAIQELFK		0.000382697	0	2	3	1	5174735; 29788768	0	1857.94	26000000	28.51	High	0	0.0001984
	FALSE	High	SGPFGQIFRPDNFVFGQSGAGNNWAK		1.50449e-06	0	4	5	4	21361322; 29788785; 5174735; 29788768	0	2798.34	3400000000	38.8	High	0	0.001618
	FALSE	High	GHYTEGAELVDSVLDVVR		1.60771e-13	0	3	6	5	29788785; 5174735; 29788768	0	1958.98	2100000000	94.82	High	0	4.39e-07
	FALSE	High	EIVHIQAGQCGNQIGAK	1xCarbamidomethyl [C10]	5.33481e-10	0	4	6	8	21361322; 29788785; 5174735; 29788768	0	1822.92	570000000	73.94	High	0	1.938e-09
	FALSE	High	INVYYNEATGGK		2.38941e-05	0	1	1	2	5174735	0	1328.65	690000000	81.87	High	0	3.027e-05
	FALSE	High	FPGQLNADLRK		0.0033607	0	5	10	3	21361322; 14210536; 29788785; 5174735; 29788768	1	1258.69	31000000	36.11	High	0.0001371	0.01018
	FALSE	High	AVLVDLEPGTMDSVR	1xOxidation [M11]	0.0180795	0.000495705	2	3	1	21361322; 5174735	0	1617.82	31000000	19.98	High	0.0003372	0.01262
	FALSE	High	MSATFIGNSTAIQELFK	1xOxidation [M1]	0.0212115	0.000667482	2	3	1	5174735; 29788768	0	1873.94	29000000	11.49	High	0.0004528	0.01501
	FALSE	High	EVDEQMLNVQNK	1xOxidation [M6]	0.0270408	0.000736618	3	4	1	29788785; 5174735; 29788768	0	1462.68	4800000	11.79	High	0.0004992	0.01947
	FALSE	High	NMMAACDPR	1xCarbamidomethyl [C6]	0.0705715	0.00382241	5	9	1	21361322; 14210536; 29788785; 5174735; 29788768	0	1065.43	110000000	20.45	High	0.002926	0.05536
	FALSE	High	IREEYPDR		0.0740364	0.00395058	3	6	2	29788785; 5174735; 29788768	1	1077.53	1000000000	34.73	High	0.008817	0.1378
	FALSE	High	NMMAACDPR	1xCarbamidomethyl [C6]; 1xOxidation [M3]	0.0770438	0.004011	5	9	1	21361322; 14210536; 29788785; 5174735; 29788768	0	1081.42	6100000	30.58	High	0.002996	0.06087
FALSE	High	Master Protein	4503571	alpha-enolase isoform 1 [Homo sapiens]	0	178.831	65.8986	23	66	7	1	434	47.139	7.39	1700000000	19.434	2402.35	23
	Checked	Confidence	Sequence	Modifications	Qvality PEP	Qvality q-value	# Protein Groups	# Proteins	# PSMs	Master Protein Accessions	# Missed Cleavages	Theo. MH+ [Da]	Area: F2: Sample	Ions Score Mascot	Confidence Mascot	Percolator q-Value Mascot	Percolator PEP Mascot
	FALSE	High	AAVPSGASTGIYEALELR		2.62297e-08	0	1	4	5	4503571	0	1804.94	1300000000	117.15	High	0	6.549e-09
	FALSE	High	FGANAILGVSLAVCK	1xCarbamidomethyl [C14]	3.19379e-08	0	2	5	1	319996655; 4503571	0	1519.83	54000000	95.95	High	0	8.046e-09
	FALSE	High	HIADLAGNSEVILPVPAFNVINGGSHAGNK		1.38021e-08	0	2	2	1	319996655; 4503571	0	3011.57		49.95	High	0	3.266e-09
	FALSE	High	LAQANGWGVMVSHR		6.55963e-06	0	2	2	4	319996655; 4503571	0	1525.77	210000000	73.99	High	0	2.487e-06
	FALSE	High	VNQIGSVTESIQACK	1xCarbamidomethyl [C14]	2.13711e-06	0	2	4	4	319996655; 4503571	0	1633.82	530000000	88.19	High	0	7.417e-07
	FALSE	High	FTASAGIQVVGDDLTVTNPK		3.50596e-11	0	2	2	8	319996655; 4503571	0	2033.05	410000000	148.25	High	0	3.815e-11
	FALSE	High	YISPDQLADLYK		1.30112e-05	0	2	2	3	319996655; 4503571	0	1425.73	5800000000	68.54	High	0	5.203e-06
	FALSE	High	DATNVGDEGGFAPNILENK		2.02949e-07	0	2	2	4	319996655; 4503571	0	1960.92		79.71	High	0	1.255e-07
	FALSE	High	GNPTVEVDLFTSK		3.89236e-05	0	1	1	4	4503571	0	1406.72	2300000000	87.37	High	0	1.687e-05
	FALSE	High	DYPVVSIEDPFDQDDWGAWQK		7.91426e-08	0	2	2	3	319996655; 4503571	0	2510.11	650000000	56.86	High	0	1.37e-05
	FALSE	High	LNVTEQEKIDK		0.000833866	0	1	1	1	4503571	1	1316.71	22000000	70.37	High	0	0.0004582
	FALSE	High	SFIKDYPVVSIEDPFDQDDWGAWQK		6.90117e-08	0	2	2	1	319996655; 4503571	1	2985.39	37000000	55.93	High	0	1.838e-08
	FALSE	High	LMIEMDGTENK		6.67484e-05	0	1	1	4	4503571	0	1280.59	1000000000	62.28	High	0	3.018e-05
	FALSE	High	IGAEVYHNLK		0.00120471	0	2	2	2	319996655; 4503571	0	1143.62	1700000000	64.02	High	0	0.000679
	FALSE	High	IEEELGSK		0.0034186	0	2	2	1	319996655; 4503571	0	904.462	1600000000	59.55	High	0	0.002089
	FALSE	High	KLNVTEQEKIDK		3.45064e-07	0	1	1	2	4503571	2	1444.8	65000000	80.25	High	0	1.04e-07
	FALSE	High	LAMQEFMILPVGAANFR		6.67088e-07	0	2	2	2	319996655; 4503571	0	1907.99	2200000000	49.49	High	0	2.119e-07
	FALSE	High	LAMQEFMILPVGAANFR	1xOxidation [M]	1.5569e-06	0	2	2	3	319996655; 4503571	0	1923.98	63000000	58.44	High	0	5.27e-07
	FALSE	High	VVIGMDVAASEFFR		8.40814e-06	0	2	2	7	319996655; 4503571	0	1540.78	1200000000	100.06	High	0	3.26e-06
	FALSE	High	TIAPALVSK		0.0177775	0.000495705	1	1	2	4503571	0	899.556	1400000000	42.41	High	0.0003372	0.01246
	FALSE	High	LNVTEQEK		0.0281927	0.000736618	1	1	1	4503571	0	960.5	340000000	42.19	High	0.0004992	0.02052
	FALSE	High	SCNCLLLK	2xCarbamidomethyl [C2; C4]	0.0286667	0.000736618	2	2	1	319996655; 4503571	0	1007.5	540000000	38.64	High	0.0004992	0.0209
	FALSE	High	LMIEMDGTENK	1xOxidation [M5]	0.0463072	0.00190831	1	1	1	4503571	0	1296.58	3700000	10.97	High	0.001409	0.03504
	FALSE	High	EGLELLK		0.0635767	0.00329389	2	2	1	319996655; 4503571	0	801.472	1700000000	67.35	High	0.002405	0.04949
	FALSE	High	SGKYDLDFK		0.0740364	0.00395058	2	2	2	319996655; 4503571	1	1072.53	340000000	37.85	High	0.002958	0.05836
FALSE	High	Master Protein	153792590	heat shock protein HSP 90-alpha isoform 1 [Homo sapiens]	0	178.214	36.8852	32	88	17	1	854	98.099	5.16	1100000000	8.541	1971.8	32
	Checked	Confidence	Sequence	Modifications	Qvality PEP	Qvality q-value	# Protein Groups	# Proteins	# PSMs	Master Protein Accessions	# Missed Cleavages	Theo. MH+ [Da]	Area: F2: Sample	Ions Score Mascot	Confidence Mascot	Percolator q-Value Mascot	Percolator PEP Mascot
	FALSE	High	NPDDITNEEYGEFYK		7.39263e-07	0	1	2	2	153792590	0	1833.78	380000000	93.44	High	0	2.372e-07
	FALSE	High	HFSVEGQLEFR		0.00118427	0	2	5	12	153792590; 431822403	0	1348.66	630000000	80.18	High	0	0.0006685
	FALSE	High	SLTNDWEDHLAVK		4.94523e-06	0	2	5	5	153792590; 431822403	0	1527.74	680000000	91.19	High	0	1.836e-06
	FALSE	High	HNDDEQYAWESSAGGSFTVR		0.000552961	0	2	5	3	153792590; 431822403	0	2255.96	10000000	22.15	High	0	0.002773
	FALSE	High	HLEINPDHSIIETLR		1.52908e-09	0	1	2	3	153792590	0	1786.94	310000000	88.97	High	0	3.036e-10
	FALSE	High	VILHLKEDQTEYLEER		2.45157e-05	0	2	5	2	153792590; 431822403	1	2015.04	91000000	44.12	High	0	1.031e-05
	FALSE	High	KHLEINPDHSIIETLR		1.09604e-06	0	1	2	5	153792590	1	1915.04	200000000	46.19	High	0	3.626e-07
	FALSE	High	HSQFIGYPITLFVEK		6.33688e-07	0	1	2	5	153792590	0	1778.95	320000000	79.56	High	0	2.568e-07
	FALSE	High	YYTSASGDEMVSLK		1.41698e-06	0	1	2	4	153792590	0	1550.7	140000000	91.74	High	0	4.787e-07
	FALSE	High	LVTSPCCIVTSTYGWTANMER	2xCarbamidomethyl [C6; C7]	2.57923e-07	0	1	2	1	153792590	0	2446.12	32000000	47.13	High	0	7.601e-08
	FALSE	High	TLTIVDTGIGMTK	1xOxidation [M11]	0.00113468	0	2	4	2	153792590; 431822403	0	1365.73	27000000	40.31	High	0	0.0006406
	FALSE	High	TLTIVDTGIGMTK		1.96235e-05	0	2	4	10	153792590; 431822403	0	1349.73	2400000000	78.71	High	0	8.07e-06
	FALSE	High	APFDLFENR		0.00472839	0	1	2	1	153792590	0	1108.54	440000000	51.72	High	0	0.002976
	FALSE	High	GVVDSEDIPLNLSR		1.13456e-05	0	3	7	8	153792590; 431822403; 155722983	0	1513.79	2600000000	87.14	High	0	1.475e-05
	FALSE	High	ADLINNLGTIAK		5.07538e-05	0	2	4	2	153792590; 431822403	0	1242.71	2500000000	51.95	High	0	2.246e-05
	FALSE	High	RAPFDLFENR		8.19729e-05	0	1	2	9	153792590	1	1264.64	37000000	53.89	High	0	0.0008225
	FALSE	High	YIDQEELNK		0.00240831	0	2	5	1	153792590; 431822403	0	1151.56	760000000	46.81	High	0	0.00144
	FALSE	High	YESLTDPSK		0.000939991	0	2	5	1	153792590; 431822403	0	1039.49	490000000	40.8	High	0	0.0005244
	FALSE	High	DNSTMGYMAAK		0.000696705	0	1	2	1	153792590	0	1188.5	100000000	58.82	High	0	0.0003785
	FALSE	High	IRYESLTDPSK		0.00926509	0	2	5	2	153792590; 431822403	1	1308.68	110000000	30.45	High	0.005636	0.09439
	FALSE	High	HIYYITGETK		0.000228983	0	1	2	3	153792590	0	1224.63	390000000	55.12	High	0	0.0001139
	FALSE	High	EDQTEYLEER		0.00151771	0	2	5	1	153792590; 431822403	0	1311.57	620000000	70.72	High	0	0.0008717
	FALSE	High	LGIHEDSQNR		0.00269131	0	1	2	2	153792590	0	1168.57	550000000	43.91	High	0	0.001623
	FALSE	High	TDTGEPMGR		0.00204726	0	1	2	1	153792590	0	963.42	450000000	59.99	High	0	0.00121
	FALSE	High	ELHINLIPNKQDR		2.36904e-05	0	1	2	3	153792590	1	1589.88	110000000	43.71	High	0	9.905e-06
	FALSE	High	EGLELPEDEEEK		0.000877797	0	2	5	1	153792590; 431822403	0	1416.64	38000000	21.68	High	0	0.0004852
	FALSE	High	DQVANSAFVER		0.0064267	0	1	2	1	153792590	0	1235.6	190000000	37.4	High	0	0.004127
	FALSE	High	YESLTDPSKLDSGK		1.04148e-05	0	2	5	2	153792590; 431822403	1	1539.75	120000000	59.47	High	0	4.108e-06
	FALSE	High	EKYIDQEELNK		0.0120523	0.000103019	2	5	1	153792590; 431822403	1	1408.7	17000000	20.92	High	7.013e-05	0.008128
	FALSE	High	TLVSVTK		0.0380109	0.00124589	1	2	1	153792590	0	747.461	340000000	55.28	High	0.0009051	0.02825
	FALSE	High	FYEQFSK		0.0494387	0.0023185	1	2	1	153792590	0	948.446	350000000	27.12	High	0.00163	0.03749
	FALSE	High	TKPIWTR		0.129647	0.00796968	2	5	1	153792590; 431822403	0	901.525	38000000	25.83	High	0.006503	0.1065
	FALSE	High	KHSQFIGYPITLFVEK		0.137691	0.00835538	1	2	1	153792590	1	1907.04	8200000	19.05	High	0.007063	0.1139
FALSE	High	Master Protein	21361322	tubulin beta-4A chain [Homo sapiens]	0	166.237	69.1441	22	84	2	1	444	49.554	4.88	270000000	48.619	1898.09	22
	Checked	Confidence	Sequence	Modifications	Qvality PEP	Qvality q-value	# Protein Groups	# Proteins	# PSMs	Master Protein Accessions	# Missed Cleavages	Theo. MH+ [Da]	Area: F2: Sample	Ions Score Mascot	Confidence Mascot	Percolator q-Value Mascot	Percolator PEP Mascot
	FALSE	High	INVYYNEATGGNYVPR		1.81684e-05	0	1	1	1	21361322	0	1829.88	90000000	52.72	High	0	7.435e-06
	FALSE	High	NSSYFVEWIPNNVK		1.80135e-05	0	5	8	2	21361322; 14210536; 29788785; 5174735; 29788768	0	1696.83	2600000000	53.16	High	0	7.38e-06
	FALSE	High	ISEQFTAMFR	1xOxidation [M8]	0.000998012	0	4	7	1	21361322; 29788785; 5174735; 29788768	0	1245.59	70000000	46.26	High	0	0.0005561
	FALSE	High	ISEQFTAMFR		0.00018173	0	4	7	3	21361322; 29788785; 5174735; 29788768	0	1229.6	1700000000	63.11	High	0	0.000172
	FALSE	High	EAESCDCLQGFQLTHSLGGGTGSGMGTLLISK	2xCarbamidomethyl [C5; C7]	4.82126e-05	0	3	4	2	21361322; 29788785; 5174735	0	3311.53	18000000	13.74	High	0	2.126e-05
	FALSE	High	KLAVNMVPFPR		0.000117441	0	5	10	2	21361322; 14210536; 29788785; 5174735; 29788768	1	1271.73	220000000	62.5	High	0	0.0001673
	FALSE	High	AVLVDLEPGTMDSVR		0.00144178	0	2	3	3	21361322; 5174735	0	1601.82	660000000	64.67	High	0	0.0008274
	FALSE	High	LAVNMVPFPR	1xOxidation [M5]	0.0043789	0	5	10	1	21361322; 14210536; 29788785; 5174735; 29788768	0	1159.63	49000000	47.54	High	0	0.002745
	FALSE	High	LAVNMVPFPR		0.000639561	0	5	10	5	21361322; 14210536; 29788785; 5174735; 29788768	0	1143.63	4500000000	61.55	High	0	0.002287
	FALSE	High	IMNTFSVVPSPK	1xOxidation [M2]	0.000281207	0	3	5	2	21361322; 29788785; 5174735	0	1335.7	11000000	45.67	High	0	0.000142
	FALSE	High	IMNTFSVVPSPK		1.97863e-06	0	3	5	3	21361322; 29788785; 5174735	0	1319.7		85.46	High	0	6.83e-07
	FALSE	High	FPGQLNADLR		1.71116e-05	0	5	10	14	21361322; 14210536; 29788785; 5174735; 29788768	0	1130.6	690000000	76.41	High	0	7.625e-05
	FALSE	High	ALTVPELTQQMFDAK		0.000416896	0	2	4	3	21361322; 5174735	0	1691.87	310000000	44.01	High	0	0.0002168
	FALSE	High	LHFFMPGFAPLTSR	1xOxidation [M5]	0.000382697	0	5	7	2	21361322; 14210536; 29788785; 5174735; 29788768	0	1636.83	150000000	57.14	High	0	0.0001976
	FALSE	High	LHFFMPGFAPLTSR		3.69637e-06	0	5	7	5	21361322; 14210536; 29788785; 5174735; 29788768	0	1620.84	3400000000	66.1	High	0	1.34e-06
	FALSE	High	FWEVISDEHGIDPTGTYHGDSDLQLER		0.000424095	0	2	2	1	21361322; 5174735	0	3116.42	350000000	30.22	High	0	0.000221
	FALSE	High	YLTVAAVFR		0.000511966	0	3	3	2	21361322; 29788785; 5174735	0	1039.59	1200000000	57.73	High	0	0.000594
	FALSE	High	RISEQFTAMFR		0.000572219	0	4	7	1	21361322; 29788785; 5174735; 29788768	1	1385.7	41000000	35.09	High	0	0.0003055
	FALSE	High	TAVCDIPPR	1xCarbamidomethyl [C4]	0.00138142	0	4	6	10	21361322; 29788785; 5174735; 29788768	0	1028.52	83000000	56.76	High	0	0.002197
	FALSE	High	MAATFIGNSTAIQELFK		2.55802e-06	0	1	1	1	21361322	0	1841.95	36000000	44.05	High	0	9.033e-07
	FALSE	High	MAATFIGNSTAIQELFK	1xOxidation [M1]	4.0938e-08	0	1	1	3	21361322	0	1857.94	440000000	78.39	High	0	1.048e-08
	FALSE	High	LTTPTYGDLNHLVSATMSGVTTCLR	1xCarbamidomethyl [C23]	9.14295e-12	0	4	5	3	21361322; 29788785; 5174735; 29788768	0	2708.34	720000000	96.1	High	0	1.228e-12
	FALSE	High	GHYTEGAELVDAVLDVVR		0.000354322	0	2	2	1	21361322; 14210536	0	1942.99	80000000	49.08	High	0	0.0001831
	FALSE	High	SGPFGQIFRPDNFVFGQSGAGNNWAK		1.50449e-06	0	4	5	4	21361322; 29788785; 5174735; 29788768	0	2798.34	3400000000	38.8	High	0	0.001618
	FALSE	High	EIVHIQAGQCGNQIGAK	1xCarbamidomethyl [C10]	5.33481e-10	0	4	6	8	21361322; 29788785; 5174735; 29788768	0	1822.92	570000000	73.94	High	0	1.938e-09
	FALSE	High	FPGQLNADLRK		0.0033607	0	5	10	3	21361322; 14210536; 29788785; 5174735; 29788768	1	1258.69	31000000	36.11	High	0.0001371	0.01018
	FALSE	High	AVLVDLEPGTMDSVR	1xOxidation [M11]	0.0180795	0.000495705	2	3	1	21361322; 5174735	0	1617.82	31000000	19.98	High	0.0003372	0.01262
	FALSE	High	NMMAACDPR	1xCarbamidomethyl [C6]	0.0705715	0.00382241	5	9	1	21361322; 14210536; 29788785; 5174735; 29788768	0	1065.43	110000000	20.45	High	0.002926	0.05536
	FALSE	High	NMMAACDPR	1xCarbamidomethyl [C6]; 1xOxidation [M3]	0.0770438	0.004011	5	9	1	21361322; 14210536; 29788785; 5174735; 29788768	0	1081.42	6100000	30.58	High	0.002996	0.06087
FALSE	High	Master Protein	29788768	tubulin beta-2B chain [Homo sapiens]	0	163.618	56.6292	21	84	2	1	445	49.921	4.89	79000000	43.893	1895.63	21
	Checked	Confidence	Sequence	Modifications	Qvality PEP	Qvality q-value	# Protein Groups	# Proteins	# PSMs	Master Protein Accessions	# Missed Cleavages	Theo. MH+ [Da]	Area: F2: Sample	Ions Score Mascot	Confidence Mascot	Percolator q-Value Mascot	Percolator PEP Mascot
	FALSE	High	NSSYFVEWIPNNVK		1.80135e-05	0	5	8	2	21361322; 14210536; 29788785; 5174735; 29788768	0	1696.83	2600000000	53.16	High	0	7.38e-06
	FALSE	High	ISEQFTAMFR	1xOxidation [M8]	0.000998012	0	4	7	1	21361322; 29788785; 5174735; 29788768	0	1245.59	70000000	46.26	High	0	0.0005561
	FALSE	High	ISEQFTAMFR		0.00018173	0	4	7	3	21361322; 29788785; 5174735; 29788768	0	1229.6	1700000000	63.11	High	0	0.000172
	FALSE	High	KLAVNMVPFPR		0.000117441	0	5	10	2	21361322; 14210536; 29788785; 5174735; 29788768	1	1271.73	220000000	62.5	High	0	0.0001673
	FALSE	High	IMNTFSVMPSPK		0.000956216	0	2	3	2	14210536; 29788768	0	1351.67	36000000	36.72	High	0	0.0005312
	FALSE	High	LAVNMVPFPR	1xOxidation [M5]	0.0043789	0	5	10	1	21361322; 14210536; 29788785; 5174735; 29788768	0	1159.63	49000000	47.54	High	0	0.002745
	FALSE	High	LAVNMVPFPR		0.000639561	0	5	10	5	21361322; 14210536; 29788785; 5174735; 29788768	0	1143.63	4500000000	61.55	High	0	0.002287
	FALSE	High	ALTVPELTQQMFDSK		6.79011e-05	0	1	2	1	29788768	0	1707.86	75000000	35.27	High	0	3.069e-05
	FALSE	High	FPGQLNADLR		1.71116e-05	0	5	10	14	21361322; 14210536; 29788785; 5174735; 29788768	0	1130.6	690000000	76.41	High	0	7.625e-05
	FALSE	High	YLTVAAIFR		0.00180083	0	1	2	1	29788768	0	1053.61	83000000	47.02	High	0	0.001047
	FALSE	High	LHFFMPGFAPLTSR	1xOxidation [M5]	0.000382697	0	5	7	2	21361322; 14210536; 29788785; 5174735; 29788768	0	1636.83	150000000	57.14	High	0	0.0001976
	FALSE	High	LHFFMPGFAPLTSR		3.69637e-06	0	5	7	5	21361322; 14210536; 29788785; 5174735; 29788768	0	1620.84	3400000000	66.1	High	0	1.34e-06
	FALSE	High	RISEQFTAMFR		0.000572219	0	4	7	1	21361322; 29788785; 5174735; 29788768	1	1385.7	41000000	35.09	High	0	0.0003055
	FALSE	High	AILVDLEPGTMDSVR	1xOxidation [M11]	0.00100659	0	2	4	1	29788785; 29788768	0	1631.83	92000000	32.45	High	0	0.0005641
	FALSE	High	AILVDLEPGTMDSVR		0.000253755	0	2	4	6	29788785; 29788768	0	1615.84	4200000000	70.52	High	0	0.0005919
	FALSE	High	EVDEQMLNVQNK		0.000702693	0	3	4	1	29788785; 5174735; 29788768	0	1446.69	990000000	38.87	High	0	0.0003802
	FALSE	High	TAVCDIPPR	1xCarbamidomethyl [C4]	0.00138142	0	4	6	10	21361322; 29788785; 5174735; 29788768	0	1028.52	83000000	56.76	High	0	0.002197
	FALSE	High	LTTPTYGDLNHLVSATMSGVTTCLR	1xCarbamidomethyl [C23]	9.14295e-12	0	4	5	3	21361322; 29788785; 5174735; 29788768	0	2708.34	720000000	96.1	High	0	1.228e-12
	FALSE	High	MSATFIGNSTAIQELFK		0.000382697	0	2	3	1	5174735; 29788768	0	1857.94	26000000	28.51	High	0	0.0001984
	FALSE	High	SGPFGQIFRPDNFVFGQSGAGNNWAK		1.50449e-06	0	4	5	4	21361322; 29788785; 5174735; 29788768	0	2798.34	3400000000	38.8	High	0	0.001618
	FALSE	High	GHYTEGAELVDSVLDVVR		1.60771e-13	0	3	6	5	29788785; 5174735; 29788768	0	1958.98	2100000000	94.82	High	0	4.39e-07
	FALSE	High	EIVHIQAGQCGNQIGAK	1xCarbamidomethyl [C10]	5.33481e-10	0	4	6	8	21361322; 29788785; 5174735; 29788768	0	1822.92	570000000	73.94	High	0	1.938e-09
	FALSE	High	FPGQLNADLRK		0.0033607	0	5	10	3	21361322; 14210536; 29788785; 5174735; 29788768	1	1258.69	31000000	36.11	High	0.0001371	0.01018
	FALSE	High	MSATFIGNSTAIQELFK	1xOxidation [M1]	0.0212115	0.000667482	2	3	1	5174735; 29788768	0	1873.94	29000000	11.49	High	0.0004528	0.01501
	FALSE	High	EVDEQMLNVQNK	1xOxidation [M6]	0.0270408	0.000736618	3	4	1	29788785; 5174735; 29788768	0	1462.68	4800000	11.79	High	0.0004992	0.01947
	FALSE	High	NMMAACDPR	1xCarbamidomethyl [C6]	0.0705715	0.00382241	5	9	1	21361322; 14210536; 29788785; 5174735; 29788768	0	1065.43	110000000	20.45	High	0.002926	0.05536
	FALSE	High	IREEYPDR		0.0740364	0.00395058	3	6	2	29788785; 5174735; 29788768	1	1077.53	1000000000	34.73	High	0.008817	0.1378
	FALSE	High	NMMAACDPR	1xCarbamidomethyl [C6]; 1xOxidation [M3]	0.0770438	0.004011	5	9	1	21361322; 14210536; 29788785; 5174735; 29788768	0	1081.42	6100000	30.58	High	0.002996	0.06087
FALSE	High	Master Protein	4758012	clathrin heavy chain 1 [Homo sapiens]	0	160.945	25.2537	35	45	35	1	1675	191.493	5.69	240000000	1.701	885.607	35
	Checked	Confidence	Sequence	Modifications	Qvality PEP	Qvality q-value	# Protein Groups	# Proteins	# PSMs	Master Protein Accessions	# Missed Cleavages	Theo. MH+ [Da]	Area: F2: Sample	Ions Score Mascot	Confidence Mascot	Percolator q-Value Mascot	Percolator PEP Mascot
	FALSE	High	WLLLTGISAQQNR		0.000385987	0	1	1	1	4758012	0	1499.83	90000000	34.36	High	0	0.0002007
	FALSE	High	QLPLVKPYLR		0.00330378	0	1	1	1	4758012	0	1226.76		28.01	High	0	0.002015
	FALSE	High	LLYNNVSNFGR		0.000153134	0	1	1	1	4758012	0	1296.67	210000000	64.41	High	0	7.382e-05
	FALSE	High	LHIIEVGTPPTGNQPFPK		2.32741e-07	0	1	1	2	4758012	0	1945.05	92000000	54.61	High	0	6.816e-08
	FALSE	High	IVLDNSVFSEHR		0.000416896	0	1	3	1	4758012	0	1415.73	160000000	61.05	High	0	0.0002172
	FALSE	High	TSIDAYDNFDNISLAQR		1.7697e-07	0	1	1	1	4758012	0	1942.91	140000000	88.83	High	0	5.07e-08
	FALSE	High	LAELEEFINGPNNAHIQQVGDR		4.73942e-05	0	1	1	1	4758012	0	2464.22	19000000	22.66	High	0	2.096e-05
	FALSE	High	GQFSTDELVAEVEK		2.69365e-05	0	1	3	1	4758012	0	1551.75	35000000	33.78	High	0	1.135e-05
	FALSE	High	VGEQAQVVIIDMNDPSNPIR		1.23522e-07	0	1	1	1	4758012	0	2195.11	25000000	60.78	High	0	3.449e-08
	FALSE	High	ISGETIFVTAPHEATAGIIGVNR		2.28581e-10	0	1	1	2	4758012	0	2353.25	130000000	75.02	High	0	5.725e-09
	FALSE	High	ALEHFTDLYDIK		0.00375527	0	1	1	2	4758012	0	1464.74	110000000	36.14	High	0	0.003632
	FALSE	High	MREHLELFWSR		0.0043417	0	1	1	1	4758012	1	1503.75	17000000	16.36	High	0	0.002713
	FALSE	High	GQFSTDELVAEVEKR		7.20737e-06	0	1	3	2	4758012	1	1707.85	43000000	59.34	High	0	4.073e-05
	FALSE	High	NNLAGAEELFAR		5.20741e-05	0	1	1	1	4758012	0	1304.66	160000000	66.76	High	0	2.323e-05
	FALSE	High	IYIDSNNNPER		0.000206629	0	1	1	2	4758012	0	1334.63	110000000	73.16	High	0	0.0001024
	FALSE	High	KFDVNTSAVQVLIEHIGNLDR		3.27887e-06	0	1	1	1	4758012	1	2368.26	22000000	24.51	High	0	1.175e-06
	FALSE	High	NLQNLLILTAIK		5.72162e-05	0	1	3	1	4758012	0	1353.85	82000000	65.59	High	0	2.568e-05
	FALSE	High	LLLPWLEAR		0.00344792	0	1	1	2	4758012	0	1110.67	360000000	57.4	High	0	0.002121
	FALSE	High	VGYTPDWIFLLR		0.000119469	0	1	3	2	4758012	0	1479.8	94000000	51.49	High	0	5.68e-05
	FALSE	High	NNRPSEGPLQTR		7.92134e-05	0	1	1	2	4758012	0	1368.7	65000000	49.6	High	0	3.636e-05
	FALSE	High	HSSLAGCQIINYR	1xCarbamidomethyl [C7]	0.00159762	0	1	1	1	4758012	0	1518.75	33000000	40.63	High	0	0.0009238
	FALSE	High	SVNESLNNLFITEEDYQALR		6.06766e-09	0	1	1	1	4758012	0	2355.15	19000000	70.16	High	0	1.347e-09
	FALSE	High	SVDPTLALSVYLR		7.27143e-05	0	1	1	1	4758012	0	1433.8	96000000	51.59	High	0	3.327e-05
	FALSE	High	VIQCFAETGQVQK	1xCarbamidomethyl [C4]	0.000153134	0	1	1	1	4758012	0	1507.76	33000000	48.01	High	0	7.373e-05
	FALSE	High	AHMGMFTELAILYSK		0.00027881	0	1	3	1	4758012	0	1711.85	13000000	51.71	High	0	0.0001409
	FALSE	High	KVGYTPDWIFLLR		0.0126805	0.000103019	1	3	1	4758012	1	1607.89	9100000	23.06	High	7.013e-05	0.008606
	FALSE	High	IHEGCEEPATHNALAK	1xCarbamidomethyl [C5]	0.0171882	0.000300381	1	1	1	4758012	0	1776.83	6500000	14.36	High	0.0002042	0.01199
	FALSE	High	RPISADSAIMNPASK		0.037388	0.0011627	1	1	2	4758012	0	1557.81	46000000	8.33	High	0.001409	0.03545
	FALSE	High	EAIDSYIK		0.0486374	0.00223848	1	1	1	4758012	0	938.483	60000000	28.98	High	0.001576	0.03682
	FALSE	High	AQILPIR	1xAcetyl [N-Term]	0.074629	0.00395058	1	1	1	4758012	0	852.53	63000000	22.67	High	0.002996	0.0589
	FALSE	High	NLILVVR		0.0764334	0.004011	1	1	2	4758012	0	826.551	86000000	40.09	High	0.002996	0.06007
	FALSE	High	HELIEFR		0.102242	0.00557314	1	1	1	4758012	0	943.5	78000000	24.01	High	0.004508	0.08245
	FALSE	High	EHLELFWSR		0.107103	0.00584506	1	1	1	4758012	0	1216.61	20000000	41.09	High	0.004757	0.08693
	FALSE	High	IVLYAK		0.140817	0.00885536	1	3	1	4758012	0	706.45	56000000	17.06	High	0.007185	0.1173
	FALSE	High	HDVVFLITK		0.140817	0.00885536	1	1	1	4758012	0	1071.62	69000000	32.9	High	0.007185	0.1165
FALSE	High	Master Protein	33286418	pyruvate kinase isozymes M1/M2 isoform a [Homo sapiens]	0	160.597	56.3089	24	48	24	1	531	57.9	7.84	870000000	7.297	1367.02	24
	Checked	Confidence	Sequence	Modifications	Qvality PEP	Qvality q-value	# Protein Groups	# Proteins	# PSMs	Master Protein Accessions	# Missed Cleavages	Theo. MH+ [Da]	Area: F2: Sample	Ions Score Mascot	Confidence Mascot	Percolator q-Value Mascot	Percolator PEP Mascot
	FALSE	High	GDLGIEIPAEK		0.000194611	0	1	8	1	33286418	0	1141.61	690000000	38.19	High	0	9.605e-05
	FALSE	High	TATESFASDPILYRPVAVALDTK		3.03111e-11	0	1	5	2	33286418	0	2465.29	460000000	80.54	High	0	4.45e-12
	FALSE	High	KGVNLPGAAVDLPAVSEK		3.75906e-07	0	1	6	5	33286418	1	1764.99	170000000	71.25	High	0	1.142e-07
	FALSE	High	LDIDSPPITAR		0.00305931	0	1	5	4	33286418	0	1197.65		63.84	High	0	0.001861
	FALSE	High	ITLDNAYMEK		0.000144227	0	1	6	1	33286418	0	1197.58	760000000	75.3	High	0	6.922e-05
	FALSE	High	NTGIICTIGPASR	1xCarbamidomethyl [C6]	2.43067e-05	0	1	5	2	33286418	0	1359.7	440000000	75.52	High	0	1.023e-05
	FALSE	High	LAPITSDPTEATAVGAVEASFK		1.84484e-11	0	1	3	3	33286418	0	2175.12	360000000	94.81	High	0	2.615e-12
	FALSE	High	GDVVIVLTGWRPGSGFTNTMR		8.85383e-05	0	1	6	2	33286418	0	2263.17	61000000	32.87	High	0	4.111e-05
	FALSE	High	IYVDDGLISLQVK		0.000667522	0	1	6	1	33286418	0	1462.82	250000000	35.18	High	0	0.0003608
	FALSE	High	KGDVVIVLTGWRPGSGFTNTMR		0.000165398	0	1	6	1	33286418	1	2391.26	10000000	4.96	High	0	8.02e-05
	FALSE	High	GADFLVTEVENGGSLGSK		0.00163914	0	1	6	1	33286418	0	1779.88	56000000	8.62	High	0	0.000946
	FALSE	High	DPVQEAWAEDVDLR		2.0128e-06	0	1	6	1	33286418	0	1642.77	170000000	62.34	High	0	6.942e-07
	FALSE	High	RFDEILEASDGIMVAR		2.34599e-09	0	1	6	5	33286418	1	1821.92	240000000	84.02	High	0	4.819e-10
	FALSE	High	GVNLPGAAVDLPAVSEK		1.55737e-05	0	1	6	3	33286418	0	1636.89	120000000	73.93	High	0	1.248e-05
	FALSE	High	LNFSHGTHEYHAETIK		3.53933e-08	0	1	4	3	33286418	0	1883.9	280000000	56.37	High	0	8.955e-09
	FALSE	High	GSGTAEVELK		0.0065371	0	1	5	1	33286418	0	990.51	260000000	60.56	High	0	0.004221
	FALSE	High	VNFAMNVGK	1xOxidation [M5]	0.00858294	0	1	6	1	33286418	0	995.498		1.71	High	0	0.005635
	FALSE	High	AGKPVICATQMLESMIK	1xCarbamidomethyl [C7]	1.89515e-07	0	1	6	2	33286418	0	1876.97	180000000	65.17	High	0	5.49e-08
	FALSE	High	GIFPVLCKDPVQEAWAEDVDLR	1xCarbamidomethyl [C7]	0.000217519	0	1	6	1	33286418	1	2557.28		35.69	High	0	0.0001077
	FALSE	High	AEGSDVANAVLDGADCIMLSGETAK	1xCarbamidomethyl [C16]	9.39225e-08	0	1	6	2	33286418	0	2494.14	28000000	98.64	High	0	1.52e-07
	FALSE	High	APIIAVTR		0.0108866	0.000103019	1	6	1	33286418	0	840.53	1200000000	48.92	High	7.013e-05	0.007297
	FALSE	High	VNFAMNVGK		0.0145184	0.000201515	1	6	1	33286418	0	979.503	610000000	35.69	High	0.0001371	0.01001
	FALSE	High	GIFPVLCK	1xCarbamidomethyl [C7]	0.0303874	0.000736618	1	6	1	33286418	0	933.523	54000000	22.81	High	0.0004992	0.0221
	FALSE	High	GDYPLEAVR		0.0554091	0.00252607	1	6	2	33286418	0	1019.52	390000000	40.19	High	0.00422	0.07957
	FALSE	High	KGVNLPGAAVDLPAVSEKDIQDLK		0.0577024	0.00284408	1	6	1	33286418	2	2477.36	13000000	6.47	High	0.002099	0.04446
FALSE	High	Master Protein	167466173	heat shock 70 kDa protein 1A/1B [Homo sapiens]	0	154.681	47.2699	26	71	24	1	641	70.009	5.66	1500000000	10.994	1656.02	26
	Checked	Confidence	Sequence	Modifications	Qvality PEP	Qvality q-value	# Protein Groups	# Proteins	# PSMs	Master Protein Accessions	# Missed Cleavages	Theo. MH+ [Da]	Area: F2: Sample	Ions Score Mascot	Confidence Mascot	Percolator q-Value Mascot	Percolator PEP Mascot
	FALSE	High	NQVALNPQNTVFDAK		4.50079e-06	0	1	1	5	167466173	0	1658.85	1800000000	85.33	High	0	1.654e-06
	FALSE	High	AFYPEEISSMVLTK		4.38797e-05	0	1	2	3	167466173	0	1614.81	580000000	60.43	High	0	0.0002397
	FALSE	High	AQIHDLVLVGGSTR		7.02462e-06	0	1	1	4	167466173	0	1465.81	1400000000	73.57	High	0	2.676e-06
	FALSE	High	HWPFQVINDGDKPK		1.72587e-05	0	1	1	14	167466173	0	1680.85	120000000	50.79	High	0	7.069e-06
	FALSE	High	NALESYAFNMK		0.00023696	0	1	2	2	167466173	0	1287.6	720000000	41.71	High	0	0.0003719
	FALSE	High	ELEQVCNPIISGLYQGAGGPGPGGFGAQGPK	1xCarbamidomethyl [C6]	1.30033e-07	0	1	1	1	167466173	0	3055.49	160000000	56.4	High	0	3.64e-08
	FALSE	High	TTPSYVAFTDTER		7.33395e-05	0	2	6	2	5729877; 167466173	0	1487.7	1500000000	62.72	High	0	3.356e-05
	FALSE	High	LVNHFVEEFK		0.000303727	0	1	1	3	167466173	0	1261.66	610000000	43.11	High	0	0.0001539
	FALSE	High	FEELCSDLFR	1xCarbamidomethyl [C5]	6.61795e-05	0	1	2	2	167466173	0	1315.6	220000000	74.75	High	0	5.312e-05
	FALSE	High	ARFEELCSDLFR	1xCarbamidomethyl [C7]	0.000543576	0	1	2	2	167466173	1	1542.74	300000000	48.1	High	0	0.001531
	FALSE	High	AAAIGIDLGTTYSCVGVFQHGK	1xCarbamidomethyl [C14]	6.02143e-06	0	1	1	1	167466173	0	2265.13	240000000	58.84	High	0	2.263e-06
	FALSE	High	DAGVIAGLNVLR		0.000175613	0	1	2	3	167466173	0	1197.69	1100000000	73.35	High	0	8.57e-05
	FALSE	High	IINEPTAAAIAYGLDR		1.27864e-06	0	1	2	2	167466173	0	1687.9	720000000	86	High	0	1.75e-06
	FALSE	High	LLQDFFNGR		0.000684882	0	1	1	2	167466173	0	1109.57	1200000000	65.2	High	0	0.0003725
	FALSE	High	VEIIANDQGNR		0.00353739	0	3	7	4	5729877; 16507237; 167466173	0	1228.63	950000000	55.34	High	0	0.002167
	FALSE	High	ATAGDTHLGGEDFDNR		0.000587101	0	1	3	2	167466173	0	1675.73	600000000	36.64	High	0	0.001437
	FALSE	High	EIAEAYLGYPVTNAVITVPAYFNDSQR		3.30805e-05	0	1	1	1	167466173	0	3001.49	280000000	10.5	High	0	1.419e-05
	FALSE	High	FGDPVVQSDMK	1xOxidation [M10]	0.000271742	0	1	1	1	167466173	0	1238.57	25000000	43.16	High	0	0.0001367
	FALSE	High	FGDPVVQSDMK		1.4296e-05	0	1	1	2	167466173	0	1222.58	630000000	82.16	High	0	5.747e-06
	FALSE	High	YKAEDEVQR		0.00232736	0	1	2	2	167466173	1	1137.55	1300000000	56.04	High	0	0.001392
	FALSE	High	SAVEDEGLK		0.00851028	0	1	1	1	167466173	0	947.468	610000000	52.85	High	0	0.005587
	FALSE	High	MKEIAEAYLGYPVTNAVITVPAYFNDSQR		4.27414e-07	0	1	1	1	167466173	1	3260.63	130000000	41.34	High	0	1.311e-07
	FALSE	High	LVNHFVEEFKR		0.000189677	0	1	1	7	167466173	1	1417.76	350000000	46.82	High	0	0.00532
	FALSE	High	KFGDPVVQSDMK		6.12542e-06	0	1	1	2	167466173	1	1350.67	360000000	86.52	High	0	2.3e-06
	FALSE	High	NALESYAFNMK	1xOxidation [M10]	0.0145184	0.000201515	1	2	1	167466173	0	1303.6	18000000	35.03	High	0.0001371	0.009971
	FALSE	High	STLEPVEK		0.0470719	0.0019909	1	2	1	167466173	0	902.483	1000000000	24.75	High	0.001463	0.03567
	FALSE	High	LSKEEIER		0.096069	0.00506586	1	2	1	167466173	1	1003.54	610000000	31.8	High	0.004021	0.07735
	FALSE	High	DNNLLGR		0.15168	0.00952006	1	3	1	167466173	0	801.421	600000000	47.83	High	0.007786	0.1267
FALSE	High	Master Protein	23510340	ubiquitin-like modifier-activating enzyme 1 [Homo sapiens]	0	151.129	34.7826	26	56	26	1	1058	117.774	5.76	450000000	2.981	1383.15	26
	Checked	Confidence	Sequence	Modifications	Qvality PEP	Qvality q-value	# Protein Groups	# Proteins	# PSMs	Master Protein Accessions	# Missed Cleavages	Theo. MH+ [Da]	Area: F2: Sample	Ions Score Mascot	Confidence Mascot	Percolator q-Value Mascot	Percolator PEP Mascot
	FALSE	High	IHVSDQELQSANASVDDSRLEELK		0.00551285	0	1	1	1	23510340	1	2683.32	8400000	18.99	High	0	0.003514
	FALSE	High	ALPAVQQNNLDEDLIRK		4.46375e-05	0	1	1	2	23510340	1	1937.05	49000000	46.55	High	0	1.968e-05
	FALSE	High	AVTLHDQGTAQWADLSSQFYLR		1.34603e-06	0	1	1	1	23510340	0	2507.23	110000000	44.55	High	0	4.53e-07
	FALSE	High	LQTSSVLVSGLR		0.000478084	0	1	1	2	23510340	0	1259.73	400000000	57.32	High	0	0.0008712
	FALSE	High	ATLPSPDKLPGFK		9.72535e-06	0	1	1	7	23510340	1	1370.77	52000000	57.72	High	0	3.797e-06
	FALSE	High	LAGTQPLEVLEAVQR		5.82043e-05	0	1	1	2	23510340	0	1623.91	560000000	71.58	High	0	0.0002277
	FALSE	High	LDQPMTEIVSR		0.00010067	0	1	1	3	23510340	0	1288.66	100000000	55.83	High	0	0.0014
	FALSE	High	QLLHNFPPDQLTSSGAPFWSGPK		2.15286e-10	0	1	1	4	23510340	0	2524.26	45000000	93.05	High	0	3.685e-11
	FALSE	High	HQYYNQEWTLWDR		0.00926509	0	1	1	2	23510340	0	1838.82	48000000	35.22	High	0	0.006132
	FALSE	High	NFPNAIEHTLQWAR		7.26934e-06	0	1	1	5	23510340	0	1696.86	130000000	77.32	High	0	2.766e-06
	FALSE	High	ALPAVQQNNLDEDLIR		7.2627e-09	0	1	1	4	23510340	0	1808.95	150000000	96.7	High	0	1.632e-09
	FALSE	High	KPLLESGTLGTK		5.43515e-05	0	1	1	2	23510340	0	1243.73	290000000	50.39	High	0	0.002705
	FALSE	High	AENYDIPSADR		0.0048925	0	1	1	1	23510340	0	1250.56	220000000	36.7	High	0	0.003098
	FALSE	High	IYDDDFFQNLDGVANALDNVDAR		1.38147e-05	0	1	1	2	23510340	0	2600.19	6600000	87.45	High	0	6.802e-06
	FALSE	High	GNVQVVIPFLTESYSSSQDPPEK		9.72535e-06	0	1	1	1	23510340	0	2521.25	21000000	41.16	High	0	3.802e-06
	FALSE	High	AAVATFLQSVQVPEFTPK		6.22551e-09	0	1	1	1	23510340	0	1933.04	56000000	117.61	High	0	1.377e-09
	FALSE	High	QLYVLGHEAMK		0.00260087	0	1	1	1	23510340	0	1288.67	34000000	25.8	High	0	0.001557
	FALSE	High	QPAENVNQYLTDPK		0.000511966	0	1	1	3	23510340	0	1616.79	190000000	57.23	High	0	0.0002703
	FALSE	High	DNPGVVTCLDEAR	1xCarbamidomethyl [C8]	7.397e-05	0	1	1	1	23510340	0	1445.67	60000000	36.92	High	0	3.375e-05
	FALSE	High	SLVASLAEPDFVVTDFAK		1.18418e-05	0	1	1	1	23510340	0	1909	30000000	65.03	High	0	4.715e-06
	FALSE	High	YFLVGAGAIGCELLK	1xCarbamidomethyl [C11]	7.65016e-07	0	1	1	2	23510340	0	1610.86	180000000	70.86	High	0	2.45e-07
	FALSE	High	QFLFRPWDVTK		0.0110728	0.000103019	1	1	3	23510340	0	1436.77	390000000	17.03	High	7.013e-05	0.007416
	FALSE	High	LKSDTAAAAVR		0.0177775	0.000495705	1	1	2	23510340	1	1102.62	150000000	64.39	High	0.0003372	0.01242
	FALSE	High	DEFEGLFK		0.0596012	0.00291873	1	1	1	23510340	0	984.467	210000000	35.14	High	0.002149	0.04584
	FALSE	High	GLGVEIAK		0.0888294	0.00479	1	1	1	23510340	0	786.472	170000000	16.72	High	0.003629	0.07067
	FALSE	High	SIPICTLK	1xCarbamidomethyl [C5]	0.118351	0.00699886	1	1	1	23510340	0	931.528	180000000	18.05	High	0.005636	0.09633
FALSE	High	Master Protein	393715091	tubulin alpha-1A chain isoform 1 [Homo sapiens]	0	149.283	66.0754	23	72	1	1	451	50.104	5.06	130000000	25.102	1600.22	23
	Checked	Confidence	Sequence	Modifications	Qvality PEP	Qvality q-value	# Protein Groups	# Proteins	# PSMs	Master Protein Accessions	# Missed Cleavages	Theo. MH+ [Da]	Area: F2: Sample	Ions Score Mascot	Confidence Mascot	Percolator q-Value Mascot	Percolator PEP Mascot
	FALSE	High	QLFHPEQLITGK		4.35057e-05	0	3	10	14	393715091; 57013276; 14389309	0	1410.77	430000000	58.71	High	0	0.0001398
	FALSE	High	YMACCLLYR	2xCarbamidomethyl [C4; C5]	0.000108733	0	4	8	1	13376181; 393715091; 57013276; 14389309	0	1249.55	320000000	60.8	High	0	5.097e-05
	FALSE	High	AVCMLSNTTAIAEAWAR	1xCarbamidomethyl [C3]	1.07612e-10	0	2	10	2	393715091; 57013276	0	1864.9	250000000	101.98	High	0	1.744e-11
	FALSE	High	TIQFVDWCPTGFK	1xCarbamidomethyl [C8]	4.38797e-05	0	2	7	1	393715091; 14389309	0	1598.77	410000000	53.8	High	0	1.928e-05
	FALSE	High	AVFVDLEPTVIDEVR		5.52739e-06	0	3	4	3	393715091; 57013276; 14389309	0	1701.91	4700000000	67.49	High	0	2.065e-06
	FALSE	High	TIGGGDDSFNTFFSETGAGK		6.78402e-08	0	3	6	3	393715091; 57013276; 14389309	0	2007.89	1600000000	109.52	High	0	1.817e-08
	FALSE	High	IHFPLATYAPVISAEK		8.40814e-06	0	3	8	13	393715091; 57013276; 14389309	0	1756.96	200000000	83.12	High	0	1.656e-05
	FALSE	High	AFVHWYVGEGMEEGEFSEAR		1.47895e-06	0	3	9	1	393715091; 57013276; 14389309	0	2330.02	7500000	42.84	High	0	5.01e-07
	FALSE	High	AYHEQLSVAEITNACFEPANQMVK	1xCarbamidomethyl [C15]	7.02462e-06	0	2	7	1	393715091; 57013276	0	2750.29	36000000	37.97	High	0	2.679e-06
	FALSE	High	RTIQFVDWCPTGFK	1xCarbamidomethyl [C9]	0.000314307	0	2	7	1	393715091; 14389309	1	1754.87	8900000	27.47	High	0	0.0001603
	FALSE	High	VGINYQPPTVVPGGDLAK		0.00453094	0	3	10	8	393715091; 57013276; 14389309	0	1824.99	3400000000	28.64	High	0.0004992	0.01722
	FALSE	High	FDGALNVDLTEFQTNLVPYPR		2.13385e-11	0	3	10	4	393715091; 57013276; 14389309	0	2409.21	1600000000	132.54	High	0	3.051e-12
	FALSE	High	LADQCTGLQGFLVFHSFGGGTGSGFTSLLMER	1xCarbamidomethyl [C5]	1.66625e-08	0	3	4	1	393715091; 57013276; 14389309	0	3390.62	7900000	24.97	High	0	3.979e-09
	FALSE	High	EDAANNYAR		0.00215502	0	4	11	1	13376181; 393715091; 57013276; 14389309	0	1023.45	8100000	50.1	High	0	0.00127
	FALSE	High	LIGQIVSSITASLR		2.15483e-07	0	1	4	2	393715091	0	1457.87	130000000	77.6	High	0	6.265e-08
	FALSE	High	DVNAAIATIK		0.00232736	0	3	6	1	393715091; 57013276; 14389309	0	1015.58	1300000000	57.78	High	0	0.00139
	FALSE	High	RNLDIERPTYTNLNR		2.85915e-06	0	3	10	3	393715091; 57013276; 14389309	1	1874.98	88000000	26.34	High	0	1.013e-06
	FALSE	High	NLDIERPTYTNLNR		0.0116506	0.000103019	3	10	2	393715091; 57013276; 14389309	0	1718.88	3200000000	26.33	High	7.013e-05	0.007863
	FALSE	High	EIIDLVLDR		0.0198328	0.000667482	3	4	1	393715091; 57013276; 14389309	0	1085.62	4800000000	48.61	High	0.0004528	0.01401
	FALSE	High	LSVDYGKK		0.0358736	0.000989495	3	7	2	393715091; 57013276; 14389309	1	909.504	380000000	39.53	High	0.0007314	0.0265
	FALSE	High	EDMAALEK		0.0364721	0.00107697	3	6	1	393715091; 57013276; 14389309	0	906.424	220000000	44.12	High	0.0007909	0.02698
	FALSE	High	FDLMYAK		0.0486374	0.00223848	4	13	3	13376181; 393715091; 57013276; 14389309	0	887.433	670000000	43.35	High	0.00163	0.03704
	FALSE	High	LSVDYGK		0.0527711	0.00245611	3	7	2	393715091; 57013276; 14389309	0	781.409	1600000000	47.78	High	0.001782	0.04022
	FALSE	High	FDLMYAK	1xOxidation [M4]	0.144003	0.00898598	4	13	1	13376181; 393715091; 57013276; 14389309	0	903.428	40000000	17.67	High	0.007279	0.1194
FALSE	High	Master Protein	316659409	actin, cytoplasmic 2 [Homo sapiens]	0	148.064	64.5333	19	70	1	1	375	41.766	5.48	30000000	23.621	1667.27	19
	Checked	Confidence	Sequence	Modifications	Qvality PEP	Qvality q-value	# Protein Groups	# Proteins	# PSMs	Master Protein Accessions	# Missed Cleavages	Theo. MH+ [Da]	Area: F2: Sample	Ions Score Mascot	Confidence Mascot	Percolator q-Value Mascot	Percolator PEP Mascot
	FALSE	High	VAPEEHPVLLTEAPLNPK		2.69203e-07	0	2	2	10	4501885; 316659409	0	1954.06	1200000000	66.77	High	0	8.005e-08
	FALSE	High	KDLYANTVLSGGTTMYPGIADR		2.01035e-10	0	2	2	3	4501885; 316659409	1	2343.16	620000000	114.96	High	0	3.426e-11
	FALSE	High	AVFPSIVGRPR		0.000376201	0	3	12	5	4501885; 4501881; 316659409	0	1198.71	810000000	56.78	High	0	0.0003464
	FALSE	High	DLYANTVLSGGTTMYPGIADR	1xOxidation [M14]	2.11953e-05	0	2	2	1	4501885; 316659409	0	2231.06	45000000	57.81	High	0	8.812e-06
	FALSE	High	DLYANTVLSGGTTMYPGIADR		1.22357e-10	0	2	2	3	4501885; 316659409	0	2215.07	620000000	106.33	High	0	2.003e-11
	FALSE	High	SYELPDGQVITIGNER		2.81061e-06	0	4	10	9	4501885; 4501881; 63055057; 316659409	0	1790.89	5000000000	107.63	High	0	9.954e-07
	FALSE	High	TTGIVMDSGDGVTHTVPIYEGYALPHAILR		2.1522e-11	0	2	2	3	4501885; 316659409	0	3183.61	1300000000	48.98	High	0	3.048e-07
	FALSE	High	QEYDESGPSIVHR		4.73802e-06	0	2	8	7	4501885; 316659409	0	1516.7	1700000000	72.44	High	0	4.109e-05
	FALSE	High	EEEIAALVIDNGSGMCK	1xCarbamidomethyl [C16]; 1xAcetyl [N-Term]	1.24584e-07	0	1	1	1	316659409	0	1877.86	30000000	63.41	High	0	3.478e-08
	FALSE	High	AGFAGDDAPR		0.000194611	0	3	13	1	4501885; 4501881; 316659409	0	976.448	3400000000	70.81	High	0	9.566e-05
	FALSE	High	DSYVGDEAQSKR		0.00808702	0	3	6	1	4501885; 4501881; 316659409	1	1354.62	98000000	33.83	High	0	0.005303
	FALSE	High	DSYVGDEAQSK		0.000163989	0	3	6	3	4501885; 4501881; 316659409	0	1198.52	1700000000	51.14	High	0	7.987e-05
	FALSE	High	HQGVMVGMGQK	1xOxidation [M5]	0.00105961	0	4	7	2	4501885; 4501881; 63055057; 316659409	0	1187.57	270000000	59.82	High	0	0.0005938
	FALSE	High	HQGVMVGMGQK		1.4794e-05	0	4	7	4	4501885; 4501881; 63055057; 316659409	0	1171.57	2400000000	81.1	High	0	5.972e-06
	FALSE	High	IWHHTFYNELR		0.000145467	0	3	10	5	4501885; 4501881; 316659409	0	1515.75	4700000000	72.22	High	0	0.0001214
	FALSE	High	EITALAPSTMK		0.000260356	0	3	7	2	4501885; 4501881; 316659409	0	1161.62	6100000000	56.39	High	0	0.001409
	FALSE	High	CPEALFQPSFLGMESCGIHETTFNSIMK	2xCarbamidomethyl [C1; C16]	9.79704e-10	0	2	2	1	4501885; 316659409	0	3231.46	54000000	54.45	High	0	1.891e-10
	FALSE	High	GYSFTTTAER		0.0138003	0.000103019	2	2	1	4501885; 316659409	0	1132.53	1500000000	38.78	High	7.013e-05	0.009443
	FALSE	High	DLTDYLMK	1xOxidation [M7]	0.026816	0.000736618	4	8	2	4501885; 4501881; 63055057; 316659409	0	1014.48	170000000	37.12	High	0.001827	0.04118
	FALSE	High	IIAPPERK		0.036775	0.00107697	4	8	1	4501885; 4501881; 63055057; 316659409	1	923.567	250000000	25.78	High	0.0008482	0.02725
	FALSE	High	DLTDYLMK		0.0433657	0.0015758	4	8	3	4501885; 4501881; 63055057; 316659409	0	998.486	5200000000	37.51	High	0.001126	0.0327
	FALSE	High	KDLYANTVLSGGTTMYPGIADR	1xOxidation [M15]	0.0605725	0.00299372	2	2	1	4501885; 316659409	1	2359.16	6500000	10.95	High	0.002251	0.04679
	FALSE	High	IDIAGR		0.138726	0.00885536	6	17	3	5031569; 5031571; 4501885; 4501881; 63055057; 316659409	0	644.373	11000000	41.89	High	0.007149	0.1148
FALSE	High	Master Protein	4501885	actin, cytoplasmic 1 [Homo sapiens]	0	147.359	64.5333	19	70	1	1	375	41.71	5.48	29000000	23.621	1667.03	19
	Checked	Confidence	Sequence	Modifications	Qvality PEP	Qvality q-value	# Protein Groups	# Proteins	# PSMs	Master Protein Accessions	# Missed Cleavages	Theo. MH+ [Da]	Area: F2: Sample	Ions Score Mascot	Confidence Mascot	Percolator q-Value Mascot	Percolator PEP Mascot
	FALSE	High	VAPEEHPVLLTEAPLNPK		2.69203e-07	0	2	2	10	4501885; 316659409	0	1954.06	1200000000	66.77	High	0	8.005e-08
	FALSE	High	KDLYANTVLSGGTTMYPGIADR		2.01035e-10	0	2	2	3	4501885; 316659409	1	2343.16	620000000	114.96	High	0	3.426e-11
	FALSE	High	DDDIAALVVDNGSGMCK	1xCarbamidomethyl [C16]; 1xAcetyl [N-Term]	5.62113e-07	0	1	1	1	4501885	0	1821.8	29000000	64.15	High	0	1.762e-07
	FALSE	High	AVFPSIVGRPR		0.000376201	0	3	12	5	4501885; 4501881; 316659409	0	1198.71	810000000	56.78	High	0	0.0003464
	FALSE	High	DLYANTVLSGGTTMYPGIADR	1xOxidation [M14]	2.11953e-05	0	2	2	1	4501885; 316659409	0	2231.06	45000000	57.81	High	0	8.812e-06
	FALSE	High	DLYANTVLSGGTTMYPGIADR		1.22357e-10	0	2	2	3	4501885; 316659409	0	2215.07	620000000	106.33	High	0	2.003e-11
	FALSE	High	SYELPDGQVITIGNER		2.81061e-06	0	4	10	9	4501885; 4501881; 63055057; 316659409	0	1790.89	5000000000	107.63	High	0	9.954e-07
	FALSE	High	TTGIVMDSGDGVTHTVPIYEGYALPHAILR		2.1522e-11	0	2	2	3	4501885; 316659409	0	3183.61	1300000000	48.98	High	0	3.048e-07
	FALSE	High	QEYDESGPSIVHR		4.73802e-06	0	2	8	7	4501885; 316659409	0	1516.7	1700000000	72.44	High	0	4.109e-05
	FALSE	High	AGFAGDDAPR		0.000194611	0	3	13	1	4501885; 4501881; 316659409	0	976.448	3400000000	70.81	High	0	9.566e-05
	FALSE	High	DSYVGDEAQSKR		0.00808702	0	3	6	1	4501885; 4501881; 316659409	1	1354.62	98000000	33.83	High	0	0.005303
	FALSE	High	DSYVGDEAQSK		0.000163989	0	3	6	3	4501885; 4501881; 316659409	0	1198.52	1700000000	51.14	High	0	7.987e-05
	FALSE	High	HQGVMVGMGQK	1xOxidation [M5]	0.00105961	0	4	7	2	4501885; 4501881; 63055057; 316659409	0	1187.57	270000000	59.82	High	0	0.0005938
	FALSE	High	HQGVMVGMGQK		1.4794e-05	0	4	7	4	4501885; 4501881; 63055057; 316659409	0	1171.57	2400000000	81.1	High	0	5.972e-06
	FALSE	High	IWHHTFYNELR		0.000145467	0	3	10	5	4501885; 4501881; 316659409	0	1515.75	4700000000	72.22	High	0	0.0001214
	FALSE	High	EITALAPSTMK		0.000260356	0	3	7	2	4501885; 4501881; 316659409	0	1161.62	6100000000	56.39	High	0	0.001409
	FALSE	High	CPEALFQPSFLGMESCGIHETTFNSIMK	2xCarbamidomethyl [C1; C16]	9.79704e-10	0	2	2	1	4501885; 316659409	0	3231.46	54000000	54.45	High	0	1.891e-10
	FALSE	High	GYSFTTTAER		0.0138003	0.000103019	2	2	1	4501885; 316659409	0	1132.53	1500000000	38.78	High	7.013e-05	0.009443
	FALSE	High	DLTDYLMK	1xOxidation [M7]	0.026816	0.000736618	4	8	2	4501885; 4501881; 63055057; 316659409	0	1014.48	170000000	37.12	High	0.001827	0.04118
	FALSE	High	IIAPPERK		0.036775	0.00107697	4	8	1	4501885; 4501881; 63055057; 316659409	1	923.567	250000000	25.78	High	0.0008482	0.02725
	FALSE	High	DLTDYLMK		0.0433657	0.0015758	4	8	3	4501885; 4501881; 63055057; 316659409	0	998.486	5200000000	37.51	High	0.001126	0.0327
	FALSE	High	KDLYANTVLSGGTTMYPGIADR	1xOxidation [M15]	0.0605725	0.00299372	2	2	1	4501885; 316659409	1	2359.16	6500000	10.95	High	0.002251	0.04679
	FALSE	High	IDIAGR		0.138726	0.00885536	6	17	3	5031569; 5031571; 4501885; 4501881; 63055057; 316659409	0	644.373	11000000	41.89	High	0.007149	0.1148
FALSE	High	Master Protein	57013276	tubulin alpha-1B chain [Homo sapiens]	0	146.888	65.8537	22	77	1	1	451	50.12	5.06	1200000000	25.102	1753.73	22
	Checked	Confidence	Sequence	Modifications	Qvality PEP	Qvality q-value	# Protein Groups	# Proteins	# PSMs	Master Protein Accessions	# Missed Cleavages	Theo. MH+ [Da]	Area: F2: Sample	Ions Score Mascot	Confidence Mascot	Percolator q-Value Mascot	Percolator PEP Mascot
	FALSE	High	SIQFVDWCPTGFK	1xCarbamidomethyl [C8]	0.000219389	0	1	3	2	57013276	0	1584.75	1200000000	41.45	High	0	0.0001086
	FALSE	High	QLFHPEQLITGK		4.35057e-05	0	3	10	14	393715091; 57013276; 14389309	0	1410.77	430000000	58.71	High	0	0.0001398
	FALSE	High	YMACCLLYR	2xCarbamidomethyl [C4; C5]	0.000108733	0	4	8	1	13376181; 393715091; 57013276; 14389309	0	1249.55	320000000	60.8	High	0	5.097e-05
	FALSE	High	AVCMLSNTTAIAEAWAR	1xCarbamidomethyl [C3]	1.07612e-10	0	2	10	2	393715091; 57013276	0	1864.9	250000000	101.98	High	0	1.744e-11
	FALSE	High	AVFVDLEPTVIDEVR		5.52739e-06	0	3	4	3	393715091; 57013276; 14389309	0	1701.91	4700000000	67.49	High	0	2.065e-06
	FALSE	High	TIGGGDDSFNTFFSETGAGK		6.78402e-08	0	3	6	3	393715091; 57013276; 14389309	0	2007.89	1600000000	109.52	High	0	1.817e-08
	FALSE	High	IHFPLATYAPVISAEK		8.40814e-06	0	3	8	13	393715091; 57013276; 14389309	0	1756.96	200000000	83.12	High	0	1.656e-05
	FALSE	High	AFVHWYVGEGMEEGEFSEAR		1.47895e-06	0	3	9	1	393715091; 57013276; 14389309	0	2330.02	7500000	42.84	High	0	5.01e-07
	FALSE	High	AYHEQLSVAEITNACFEPANQMVK	1xCarbamidomethyl [C15]	7.02462e-06	0	2	7	1	393715091; 57013276	0	2750.29	36000000	37.97	High	0	2.679e-06
	FALSE	High	VGINYQPPTVVPGGDLAK		0.00453094	0	3	10	8	393715091; 57013276; 14389309	0	1824.99	3400000000	28.64	High	0.0004992	0.01722
	FALSE	High	FDGALNVDLTEFQTNLVPYPR		2.13385e-11	0	3	10	4	393715091; 57013276; 14389309	0	2409.21	1600000000	132.54	High	0	3.051e-12
	FALSE	High	LADQCTGLQGFLVFHSFGGGTGSGFTSLLMER	1xCarbamidomethyl [C5]	1.66625e-08	0	3	4	1	393715091; 57013276; 14389309	0	3390.62	7900000	24.97	High	0	3.979e-09
	FALSE	High	EDAANNYAR		0.00215502	0	4	11	1	13376181; 393715091; 57013276; 14389309	0	1023.45	8100000	50.1	High	0	0.00127
	FALSE	High	DVNAAIATIK		0.00232736	0	3	6	1	393715091; 57013276; 14389309	0	1015.58	1300000000	57.78	High	0	0.00139
	FALSE	High	LISQIVSSITASLR		1.15416e-05	0	2	6	7	57013276; 14389309	0	1487.88	3300000000	78.1	High	0	4.579e-06
	FALSE	High	RNLDIERPTYTNLNR		2.85915e-06	0	3	10	3	393715091; 57013276; 14389309	1	1874.98	88000000	26.34	High	0	1.013e-06
	FALSE	High	NLDIERPTYTNLNR		0.0116506	0.000103019	3	10	2	393715091; 57013276; 14389309	0	1718.88	3200000000	26.33	High	7.013e-05	0.007863
	FALSE	High	EIIDLVLDR		0.0198328	0.000667482	3	4	1	393715091; 57013276; 14389309	0	1085.62	4800000000	48.61	High	0.0004528	0.01401
	FALSE	High	LSVDYGKK		0.0358736	0.000989495	3	7	2	393715091; 57013276; 14389309	1	909.504	380000000	39.53	High	0.0007314	0.0265
	FALSE	High	EDMAALEK		0.0364721	0.00107697	3	6	1	393715091; 57013276; 14389309	0	906.424	220000000	44.12	High	0.0007909	0.02698
	FALSE	High	FDLMYAK		0.0486374	0.00223848	4	13	3	13376181; 393715091; 57013276; 14389309	0	887.433	670000000	43.35	High	0.00163	0.03704
	FALSE	High	LSVDYGK		0.0527711	0.00245611	3	7	2	393715091; 57013276; 14389309	0	781.409	1600000000	47.78	High	0.001782	0.04022
	FALSE	High	FDLMYAK	1xOxidation [M4]	0.144003	0.00898598	4	13	1	13376181; 393715091; 57013276; 14389309	0	903.428	40000000	17.67	High	0.007279	0.1194
FALSE	High	Master Protein	32189394	ATP synthase subunit beta, mitochondrial precursor [Homo sapiens]	0	142.889	52.1739	20	44	20	1	529	56.525	5.4	770000000	7.62	1135.95	20
	Checked	Confidence	Sequence	Modifications	Qvality PEP	Qvality q-value	# Protein Groups	# Proteins	# PSMs	Master Protein Accessions	# Missed Cleavages	Theo. MH+ [Da]	Area: F2: Sample	Ions Score Mascot	Confidence Mascot	Percolator q-Value Mascot	Percolator PEP Mascot
	FALSE	High	AIAELGIYPAVDPLDSTSR		1.65255e-07	0	1	1	2	32189394	0	1988.03	610000000	66.77	High	0	4.736e-08
	FALSE	High	IGLFGGAGVGK		1.8641e-05	0	1	1	2	32189394	0	975.562	450000000	59.59	High	0	7.677e-06
	FALSE	High	EGNDLYHEMIESGVINLK		2.2265e-12	0	1	1	2	32189394	0	2061	80000000	79.88	High	0	2.675e-13
	FALSE	High	VALVYGQMNEPPGAR		0.000102408	0	1	1	5	32189394	0	1601.81	59000000	47.36	High	0	4.803e-05
	FALSE	High	FTQAGSEVSALLGR		1.4049e-06	0	1	1	3	32189394	0	1435.75	900000000	81.33	High	0	4.741e-07
	FALSE	High	LVLEVAQHLGESTVR		7.07855e-09	0	1	1	2	32189394	0	1650.92	160000000	63.3	High	0	1.593e-09
	FALSE	High	IPSAVGYQPTLATDMGTMQER		1.63747e-09	0	1	1	3	32189394	0	2266.08	310000000	83.16	High	0	3.291e-10
	FALSE	High	VLDSGAPIKIPVGPETLGR		1.65355e-05	0	1	1	2	32189394	1	1919.1	30000000	38.84	High	0	6.706e-06
	FALSE	High	VVDLLAPYAK		0.00163914	0	1	1	2	32189394	0	1088.64	750000000	49.23	High	0	0.0009503
	FALSE	High	QFAPIHAEAPEFMEMSVEQEILVTGIK		4.20159e-07	0	1	1	1	32189394	0	3044.51	18000000	38.06	High	0	1.29e-07
	FALSE	High	TVLIMELINNVAK		2.43067e-05	0	1	1	1	32189394	0	1457.84	580000	60.06	High	0	1.023e-05
	FALSE	High	IPVGPETLGR		0.00249207	0	1	1	3	32189394	0	1038.59	640000000	55.41	High	0	0.001497
	FALSE	High	FLSQPFQVAEVFTGHMGK		1.44145e-06	0	1	1	2	32189394	0	2023.01	330000000	90.94	High	0	1.348e-06
	FALSE	High	AHGGYSVFAGVGER		0.000189677	0	1	1	1	32189394	0	1406.68	87000000	42.51	High	0	9.287e-05
	FALSE	High	IMDPNIVGSEHYDVAR		7.58264e-08	0	1	1	5	32189394	0	1815.87	440000000	96.3	High	0	6.779e-08
	FALSE	High	VALTGLTVAEYFR		1.39293e-06	0	1	1	2	32189394	0	1439.79	320000000	59.31	High	0	0.0001098
	FALSE	High	IMDPNIVGSEHYDVAR	1xOxidation [M2]	0.0117498	0.000103019	1	1	1	32189394	0	1831.86	19000000	12.32	High	7.013e-05	0.007967
	FALSE	High	IMNVIGEPIDER		0.0255049	0.000736618	1	1	1	32189394	0	1385.71	520000000	23.52	High	0.0004992	0.01833
	FALSE	High	VLDSGAPIK		0.0510791	0.00238794	1	1	1	32189394	0	899.52	270000000	33.65	High	0.001735	0.03883
	FALSE	High	TIAMDGTEGLVR		0.0776587	0.00414745	1	1	2	32189394	0	1262.64	560000000	39.98	High	0.003102	0.06106
	FALSE	High	LVPLKETIK		0.116555	0.00699886	1	1	1	32189394	1	1040.67	16000000	10.49	High	0.005636	0.09515
FALSE	High	Master Protein	119395750	keratin, type II cytoskeletal 1 [Homo sapiens]	0	139.198	52.9503	26	38	21	1	644	65.999	8.12	390000000	5.543	1136.7	26
	Checked	Confidence	Sequence	Modifications	Qvality PEP	Qvality q-value	# Protein Groups	# Proteins	# PSMs	Master Protein Accessions	# Missed Cleavages	Theo. MH+ [Da]	Area: F2: Sample	Ions Score Mascot	Confidence Mascot	Percolator q-Value Mascot	Percolator PEP Mascot
	FALSE	High	SLVNLGGSKSISISVAR		0.000133533	0	1	1	1	119395750	1	1687.97	16000000	43.29	High	0	6.387e-05
	FALSE	High	LNDLEDALQQAK		7.20945e-05	0	1	1	1	119395750	0	1357.7	130000000	46.42	High	0	3.293e-05
	FALSE	High	SGGGFSSGSAGIINYQR		4.16577e-07	0	1	1	1	119395750	0	1657.79	130000000	60.36	High	0	1.272e-07
	FALSE	High	QISNLQQSISDAEQR		3.24993e-07	0	1	1	3	119395750	0	1716.85	150000000	76.51	High	0	9.803e-08
	FALSE	High	NMQDMVEDYR		0.00244984	0	1	1	1	119395750	0	1300.53	66000000	36.61	High	0	0.001462
	FALSE	High	SLNNQFASFIDK		0.000189677	0	1	1	2	119395750	0	1383.69	140000000	32.63	High	0	9.356e-05
	FALSE	High	WELLQQVDTSTR		2.93441e-05	0	1	1	2	119395750	0	1475.75	140000000	77.79	High	0	1.247e-05
	FALSE	High	LALDIEIATYR		5.29734e-05	0	2	10	4	119395750; 372466572	0	1277.71	250000000	57.6	High	0	0.0001157
	FALSE	High	GSYGSGGSSYGSGGGSYGSGGGGGGHGSYGSGSSSGGYR		8.48285e-05	0	1	1	1	119395750	0	3312.31	13000000	3.95	High	0	3.915e-05
	FALSE	High	TLLEGEESR		0.0105234	0	1	1	1	119395750	0	1033.52	450000000	31.35	High	7.013e-05	0.007079
	FALSE	High	GGGGGGYGSGGSSYGSGGGSYGSGGGGGGGR		1.32037e-13	0	1	1	1	119395750	0	2383.95	65000000	145.95	High	0	1.281e-14
	FALSE	High	AQYEDIAQK		0.00705774	0	1	1	1	119395750	0	1065.52	27000000	26.64	High	0	0.004575
	FALSE	High	THNLEPYFESFINNLR		4.46243e-06	0	1	1	2	119395750	0	1993.98	350000000	64.07	High	0	1.639e-06
	FALSE	High	YEDEINKR		0.00353739	0	5	12	1	47132620; 119395750; 372466572; 155969697; 119395754	1	1066.52	16000000	33.28	High	0	0.002167
	FALSE	High	SKAEAESLYQSK		0.000325255	0	1	1	1	119395750	1	1340.67	37000000	49.3	High	0	0.0001663
	FALSE	High	DYQELMNTK		0.00736457	0	1	1	1	119395750	0	1141.52	170000000	40.07	High	0	0.004811
	FALSE	High	FLEQQNQVLQTK		3.76133e-05	0	2	3	1	47132620; 119395750	0	1475.79	440000000	68.09	High	0	1.627e-05
	FALSE	High	FSSCGGGGGSFGAGGGFGSR	1xCarbamidomethyl [C4]	1.70856e-10	0	1	1	3	119395750	0	1765.73	370000000	148.3	High	0	3.67e-10
	FALSE	High	MSGECAPNVSVSVSTSHTTISGGGSR	1xCarbamidomethyl [C5]	5.86875e-06	0	1	1	2	119395750	0	2565.17	88000000	24.74	High	0	2.203e-06
	FALSE	High	MSGECAPNVSVSVSTSHTTISGGGSR	1xCarbamidomethyl [C5]; 1xOxidation [M1]	2.53467e-08	0	1	1	2	119395750	0	2581.16	130000000	78.69	High	0	7.789e-08
	FALSE	High	SLDLDSIIAEVK		5.25218e-05	0	1	1	1	119395750	0	1302.72	150000000	65.14	High	0	2.331e-05
	FALSE	High	NKYEDEINKR		0.0107035	0.000103019	4	7	2	119395750; 372466572; 155969697; 119395754	2	1308.65	47000000	45.6	High	7.013e-05	0.007187
	FALSE	High	IEISELNR		0.0128971	0.000103019	2	2	1	47132620; 119395750	0	973.531	200000000	49.23	High	7.013e-05	0.008797
	FALSE	High	SLVNLGGSK		0.0212115	0.000667482	1	1	1	119395750	0	874.499	60000000	37.61	High	0.0004528	0.01509
	FALSE	High	TNAENEFVTIKK		0.0389639	0.00124589	1	1	1	119395750	1	1393.73	21000000	17.17	High	0.0009534	0.0291
	FALSE	High	TNAENEFVTIK		0.0847284	0.00443926	1	1	1	119395750	0	1265.64	270000000	23.39	High	0.00339	0.06707
	FALSE	High	LRSEIDNVKK		0.0881335	0.00479	1	1	1	119395750	2	1201.69	12000000	20.04	High	0.003629	0.07032
FALSE	High	Master Protein	319996655	c-myc promoter-binding protein-1 isoform MBP-1 [Homo sapiens]	0	136.82	68.3284	17	47	1	1	341	36.905	6.28	190000000	15.496	1744.49	17
	Checked	Confidence	Sequence	Modifications	Qvality PEP	Qvality q-value	# Protein Groups	# Proteins	# PSMs	Master Protein Accessions	# Missed Cleavages	Theo. MH+ [Da]	Area: F2: Sample	Ions Score Mascot	Confidence Mascot	Percolator q-Value Mascot	Percolator PEP Mascot
	FALSE	High	FGANAILGVSLAVCK	1xCarbamidomethyl [C14]	3.19379e-08	0	2	5	1	319996655; 4503571	0	1519.83	54000000	95.95	High	0	8.046e-09
	FALSE	High	HIADLAGNSEVILPVPAFNVINGGSHAGNK		1.38021e-08	0	2	2	1	319996655; 4503571	0	3011.57		49.95	High	0	3.266e-09
	FALSE	High	LAQANGWGVMVSHR		6.55963e-06	0	2	2	4	319996655; 4503571	0	1525.77	210000000	73.99	High	0	2.487e-06
	FALSE	High	VNQIGSVTESIQACK	1xCarbamidomethyl [C14]	2.13711e-06	0	2	4	4	319996655; 4503571	0	1633.82	530000000	88.19	High	0	7.417e-07
	FALSE	High	FTASAGIQVVGDDLTVTNPK		3.50596e-11	0	2	2	8	319996655; 4503571	0	2033.05	410000000	148.25	High	0	3.815e-11
	FALSE	High	YISPDQLADLYK		1.30112e-05	0	2	2	3	319996655; 4503571	0	1425.73	5800000000	68.54	High	0	5.203e-06
	FALSE	High	DATNVGDEGGFAPNILENK		2.02949e-07	0	2	2	4	319996655; 4503571	0	1960.92		79.71	High	0	1.255e-07
	FALSE	High	MIEMDGTENK		0.00165322	0	1	1	1	319996655	0	1167.5	190000000	46.09	High	0	0.0009555
	FALSE	High	DYPVVSIEDPFDQDDWGAWQK		7.91426e-08	0	2	2	3	319996655; 4503571	0	2510.11	650000000	56.86	High	0	1.37e-05
	FALSE	High	SFIKDYPVVSIEDPFDQDDWGAWQK		6.90117e-08	0	2	2	1	319996655; 4503571	1	2985.39	37000000	55.93	High	0	1.838e-08
	FALSE	High	IGAEVYHNLK		0.00120471	0	2	2	2	319996655; 4503571	0	1143.62	1700000000	64.02	High	0	0.000679
	FALSE	High	IEEELGSK		0.0034186	0	2	2	1	319996655; 4503571	0	904.462	1600000000	59.55	High	0	0.002089
	FALSE	High	LAMQEFMILPVGAANFR		6.67088e-07	0	2	2	2	319996655; 4503571	0	1907.99	2200000000	49.49	High	0	2.119e-07
	FALSE	High	LAMQEFMILPVGAANFR	1xOxidation [M]	1.5569e-06	0	2	2	3	319996655; 4503571	0	1923.98	63000000	58.44	High	0	5.27e-07
	FALSE	High	VVIGMDVAASEFFR		8.40814e-06	0	2	2	7	319996655; 4503571	0	1540.78	1200000000	100.06	High	0	3.26e-06
	FALSE	High	SCNCLLLK	2xCarbamidomethyl [C2; C4]	0.0286667	0.000736618	2	2	1	319996655; 4503571	0	1007.5	540000000	38.64	High	0.0004992	0.0209
	FALSE	High	EGLELLK		0.0635767	0.00329389	2	2	1	319996655; 4503571	0	801.472	1700000000	67.35	High	0.002405	0.04949
	FALSE	High	SGKYDLDFK		0.0740364	0.00395058	2	2	2	319996655; 4503571	1	1072.53	340000000	37.85	High	0.002958	0.05836
FALSE	High	Master Protein	14389309	tubulin alpha-1C chain [Homo sapiens]	0	136.332	61.0245	22	75	1	1	449	49.863	5.1	49000000	20.544	1704.16	22
	Checked	Confidence	Sequence	Modifications	Qvality PEP	Qvality q-value	# Protein Groups	# Proteins	# PSMs	Master Protein Accessions	# Missed Cleavages	Theo. MH+ [Da]	Area: F2: Sample	Ions Score Mascot	Confidence Mascot	Percolator q-Value Mascot	Percolator PEP Mascot
	FALSE	High	QLFHPEQLITGK		4.35057e-05	0	3	10	14	393715091; 57013276; 14389309	0	1410.77	430000000	58.71	High	0	0.0001398
	FALSE	High	YMACCLLYR	2xCarbamidomethyl [C4; C5]	0.000108733	0	4	8	1	13376181; 393715091; 57013276; 14389309	0	1249.55	320000000	60.8	High	0	5.097e-05
	FALSE	High	TIQFVDWCPTGFK	1xCarbamidomethyl [C8]	4.38797e-05	0	2	7	1	393715091; 14389309	0	1598.77	410000000	53.8	High	0	1.928e-05
	FALSE	High	AVFVDLEPTVIDEVR		5.52739e-06	0	3	4	3	393715091; 57013276; 14389309	0	1701.91	4700000000	67.49	High	0	2.065e-06
	FALSE	High	TIGGGDDSFNTFFSETGAGK		6.78402e-08	0	3	6	3	393715091; 57013276; 14389309	0	2007.89	1600000000	109.52	High	0	1.817e-08
	FALSE	High	IHFPLATYAPVISAEK		8.40814e-06	0	3	8	13	393715091; 57013276; 14389309	0	1756.96	200000000	83.12	High	0	1.656e-05
	FALSE	High	AFVHWYVGEGMEEGEFSEAR		1.47895e-06	0	3	9	1	393715091; 57013276; 14389309	0	2330.02	7500000	42.84	High	0	5.01e-07
	FALSE	High	RTIQFVDWCPTGFK	1xCarbamidomethyl [C9]	0.000314307	0	2	7	1	393715091; 14389309	1	1754.87	8900000	27.47	High	0	0.0001603
	FALSE	High	AVCMLSNTTAVAEAWAR	1xCarbamidomethyl [C3]	3.08627e-08	0	1	1	1	14389309	0	1850.89	49000000	83.19	High	0	7.726e-09
	FALSE	High	VGINYQPPTVVPGGDLAK		0.00453094	0	3	10	8	393715091; 57013276; 14389309	0	1824.99	3400000000	28.64	High	0.0004992	0.01722
	FALSE	High	FDGALNVDLTEFQTNLVPYPR		2.13385e-11	0	3	10	4	393715091; 57013276; 14389309	0	2409.21	1600000000	132.54	High	0	3.051e-12
	FALSE	High	LADQCTGLQGFLVFHSFGGGTGSGFTSLLMER	1xCarbamidomethyl [C5]	1.66625e-08	0	3	4	1	393715091; 57013276; 14389309	0	3390.62	7900000	24.97	High	0	3.979e-09
	FALSE	High	EDAANNYAR		0.00215502	0	4	11	1	13376181; 393715091; 57013276; 14389309	0	1023.45	8100000	50.1	High	0	0.00127
	FALSE	High	DVNAAIATIK		0.00232736	0	3	6	1	393715091; 57013276; 14389309	0	1015.58	1300000000	57.78	High	0	0.00139
	FALSE	High	LISQIVSSITASLR		1.15416e-05	0	2	6	7	57013276; 14389309	0	1487.88	3300000000	78.1	High	0	4.579e-06
	FALSE	High	RNLDIERPTYTNLNR		2.85915e-06	0	3	10	3	393715091; 57013276; 14389309	1	1874.98	88000000	26.34	High	0	1.013e-06
	FALSE	High	NLDIERPTYTNLNR		0.0116506	0.000103019	3	10	2	393715091; 57013276; 14389309	0	1718.88	3200000000	26.33	High	7.013e-05	0.007863
	FALSE	High	EIIDLVLDR		0.0198328	0.000667482	3	4	1	393715091; 57013276; 14389309	0	1085.62	4800000000	48.61	High	0.0004528	0.01401
	FALSE	High	LSVDYGKK		0.0358736	0.000989495	3	7	2	393715091; 57013276; 14389309	1	909.504	380000000	39.53	High	0.0007314	0.0265
	FALSE	High	EDMAALEK		0.0364721	0.00107697	3	6	1	393715091; 57013276; 14389309	0	906.424	220000000	44.12	High	0.0007909	0.02698
	FALSE	High	FDLMYAK		0.0486374	0.00223848	4	13	3	13376181; 393715091; 57013276; 14389309	0	887.433	670000000	43.35	High	0.00163	0.03704
	FALSE	High	LSVDYGK		0.0527711	0.00245611	3	7	2	393715091; 57013276; 14389309	0	781.409	1600000000	47.78	High	0.001782	0.04022
	FALSE	High	FDLMYAK	1xOxidation [M4]	0.144003	0.00898598	4	13	1	13376181; 393715091; 57013276; 14389309	0	903.428	40000000	17.67	High	0.007279	0.1194
FALSE	High	Master Protein	13654237	DNA-dependent protein kinase catalytic subunit isoform 1 [Homo sapiens]	0	136.227	12.4516	46	55	46	1	4128	468.788	7.12	100000000	0.554	765.59	46
	Checked	Confidence	Sequence	Modifications	Qvality PEP	Qvality q-value	# Protein Groups	# Proteins	# PSMs	Master Protein Accessions	# Missed Cleavages	Theo. MH+ [Da]	Area: F2: Sample	Ions Score Mascot	Confidence Mascot	Percolator q-Value Mascot	Percolator PEP Mascot
	FALSE	High	HSSLITPLQAVAQR		0.000111561	0	1	2	1	13654237	0	1520.85	20000000	37.62	High	0	5.25e-05
	FALSE	High	VEGMTELYFQLK		0.00449244	0	1	2	1	13654237	0	1457.73	26000000	16.74	High	0	0.002818
	FALSE	High	ATQMPEGGQGAPPMYQLYK		0.000592148	0	1	2	1	13654237	0	2066.97	56000000	31.28	High	0	0.0003188
	FALSE	High	VVQMLGSLGGQINK		0.000336584	0	1	2	2	13654237	0	1443.8	34000000	47.8	High	0	0.0001721
	FALSE	High	QITQSALLAEAR		2.28929e-05	0	1	2	1	13654237	0	1300.72	25000000	67.86	High	0	9.583e-06
	FALSE	High	SQGCSEQVLTVLK	1xCarbamidomethyl [C4]	1.16408e-05	0	1	2	1	13654237	0	1448.74	25000000	64.29	High	0	4.631e-06
	FALSE	High	IPALDLLIK		9.81172e-05	0	1	2	2	13654237	0	995.65	56000000	47.61	High	0	4.598e-05
	FALSE	High	GIFTSEIGTK		0.00580211	0	1	2	1	13654237	0	1052.56	47000000	38.25	High	0	0.003726
	FALSE	High	SIGEYDVLR		0.00934413	0	1	2	1	13654237	0	1051.54	52000000	45.78	High	0	0.006208
	FALSE	High	YNFPVEVEVPMER		0.000186457	0	1	2	1	13654237	0	1608.77	45000000	71.88	High	0	9.132e-05
	FALSE	High	VLEQLIVAHFPMQSR		0.000684882	0	1	2	1	13654237	0	1767.96	60000000	36.51	High	0	0.0003719
	FALSE	High	LPLISGFYK		0.0043789	0	1	2	2	13654237	0	1037.6	33000000	32.8	High	0	0.002842
	FALSE	High	EQQHVMEELFQSSFR		1.13422e-06	0	1	2	1	13654237	0	1894.88	21000000	52.43	High	0	3.763e-07
	FALSE	High	MEVQEQEEDISSLIR		2.11889e-06	0	1	2	1	13654237	0	1805.86	17000000	69.45	High	0	7.335e-07
	FALSE	High	MSTSPEAFLALR		0.000113488	0	1	2	2	13654237	0	1322.68	67000000	61.15	High	0	5.339e-05
	FALSE	High	ELLNPVVEFVSHPSTTCR	1xCarbamidomethyl [C17]	0.00158402	0	1	2	1	13654237	0	2085.04	20000000	15	High	0	0.0009168
	FALSE	High	LGNPIVPLNIR		0.000319734	0	1	2	2	13654237	0	1205.74	44000000	40.93	High	0	0.000163
	FALSE	High	LLLQGEADQSLLTFIDK		1.53047e-06	0	1	2	2	13654237	0	1904.04	33000000	91.09	High	0	5.179e-07
	FALSE	High	QLFSSLFSGILK		0.000385987	0	1	2	1	13654237	0	1339.76	57000000	43.55	High	0	0.0001997
	FALSE	High	EMKPVIFLDVFLPR		0.00537364	0	1	2	1	13654237	0	1703.96	68000000	34.87	High	0	0.003429
	FALSE	High	GQAVTLLPFFTSLTGGSLEELRR		0.00140525	0	1	2	1	13654237	1	2492.35	780000	6.49	High	0	0.0008037
	FALSE	High	MDPMNIWDDIITNR		0.000288522	0	1	2	2	13654237	0	1733.8	24000000	40.42	High	0	0.001951
	FALSE	High	APGLGAFR		0.0100862	0	1	2	1	13654237	0	788.441	68000000	36.96	High	0	0.006722
	FALSE	High	IMEFTTTLLNTSPEGWK		0.000267129	0	1	2	1	13654237	0	1967.98	20000000	48.17	High	0	0.0001342
	FALSE	High	AALSALESFLK		0.000465964	0	1	2	1	13654237	0	1149.65	52000000	68.73	High	0	0.0002451
	FALSE	High	LLEEALLR		0.0115523	0.000103019	1	2	1	13654237	0	956.578	100000000	55.28	High	7.013e-05	0.007797
	FALSE	High	LVINTEEVFRPYAK		0.0164787	0.000201515	1	2	1	13654237	0	1678.92	6600000	29.44	High	0.0002042	0.01147
	FALSE	High	DFGLLVFVR		0.016759	0.000300381	1	2	1	13654237	0	1065.61	9300000	39.92	High	0.0002042	0.01167
	FALSE	High	SMEEDPQTSR		0.0173337	0.000300381	1	2	1	13654237	0	1179.49	6800000	55.64	High	0.0002042	0.01204
	FALSE	High	IAPYSVEIK		0.0183865	0.000495705	1	2	1	13654237	0	1019.58	55000000	25.86	High	0.0004034	0.01285
	FALSE	High	LLNFLMK		0.0188567	0.000667482	1	2	1	13654237	0	878.517	60000000	41.71	High	0.0004528	0.01324
	FALSE	High	LSFAVPFR		0.0219357	0.000667482	1	2	1	13654237	0	936.53	83000000	35.42	High	0.0004528	0.01562
	FALSE	High	IPDTVLEK		0.0236546	0.000667482	1	2	1	13654237	0	914.519	25000000	32.56	High	0.0004528	0.0169
	FALSE	High	LQETLSAADR		0.025719	0.000736618	1	2	2	13654237	0	1103.57	30000000	40.34	High	0.001463	0.03612
	FALSE	High	DQNILLGTTYR		0.0301356	0.000736618	1	2	1	13654237	0	1293.68	47000000	3.03	High	0.0004992	0.02205
	FALSE	High	DILETHLR		0.0319417	0.000911894	1	2	2	13654237	0	996.547	33000000	35.34	High	0.0006173	0.02334
	FALSE	High	FIVCLNK	1xCarbamidomethyl [C4]	0.0358736	0.000989495	1	2	1	13654237	0	893.491	7800000	15.59	High	0.0007314	0.02647
	FALSE	High	VIAGLYQR		0.037388	0.0011627	1	2	1	13654237	0	919.536	61000000	40.49	High	0.0008482	0.02762
	FALSE	High	SPNLWLK		0.0409394	0.00131946	1	2	1	13654237	0	857.488	50000000	29.34	High	0.0009534	0.0305
	FALSE	High	IGELFSK		0.0399399	0.00131946	1	2	1	13654237	0	793.445	52000000	28.79	High	0.0009534	0.02974
	FALSE	High	MYAALGDPK		0.0451825	0.00165522	1	2	1	13654237	0	965.476	12000000	14.9	High	0.00124	0.034
	FALSE	High	EIFNFVLK		0.0635767	0.00329389	1	2	1	13654237	0	1009.57	40000000	13.38	High	0.002405	0.04915
	FALSE	High	FVPLLPGNR		0.0888294	0.00479	1	2	1	13654237	0	1012.59	120000000	24.08	High	0.003629	0.07102
	FALSE	High	TLVECWK	1xCarbamidomethyl [C5]	0.118351	0.00699886	1	2	1	13654237	0	935.466	6300000	15.32	High	0.005685	0.09702
	FALSE	High	FIQTFGK		0.136662	0.00828771	1	2	1	13654237	0	840.461	11000000	16.95	High	0.006812	0.1132
	FALSE	High	DYVDLFR		0.153936	0.0097334	1	2	1	13654237	0	927.457	53000000	28.88	High	0.00798	0.1285
FALSE	High	Master Protein	5729877	heat shock cognate 71 kDa protein isoform 1 [Homo sapiens]	0	135.107	44.2724	26	52	23	1	646	70.854	5.52	750000000	7.377	1005.49	26
	Checked	Confidence	Sequence	Modifications	Qvality PEP	Qvality q-value	# Protein Groups	# Proteins	# PSMs	Master Protein Accessions	# Missed Cleavages	Theo. MH+ [Da]	Area: F2: Sample	Ions Score Mascot	Confidence Mascot	Percolator q-Value Mascot	Percolator PEP Mascot
	FALSE	High	HWPFMVVNDAGRPK		2.15613e-05	0	1	2	4	5729877	0	1653.83		48.18	High	0	8.923e-06
	FALSE	High	MVNHFIAEFK		0.000438866	0	1	2	4	5729877	0	1235.62	280000000	22.26	High	0	0.0002302
	FALSE	High	TTPSYVAFTDTER		7.33395e-05	0	2	6	2	5729877; 167466173	0	1487.7	1500000000	62.72	High	0	3.356e-05
	FALSE	High	NQVAMNPTNTVFDAK		0.00011061	0	1	2	1	5729877	0	1649.8	1000000000	76.12	High	0	5.232e-05
	FALSE	High	IINEPTAAAIAYGLDK		8.19246e-07	0	2	5	1	5729877; 16507237	0	1659.9	250000000	80.39	High	0	2.656e-07
	FALSE	High	GPAVGIDLGTTYSCVGVFQHGK	1xCarbamidomethyl [C14]	4.85684e-09	0	1	2	2	5729877	0	2263.12	170000000	70.86	High	0	1.06e-09
	FALSE	High	NSLESYAFNMK		0.000841032	0	1	1	1	5729877	0	1303.6	240000000	44.29	High	0	0.0004631
	FALSE	High	IINEPTAAAIAYGLDKK		2.40995e-05	0	1	3	1	5729877	1	1787.99	87000000	59.15	High	0	1.014e-05
	FALSE	High	TVTNAVVTVPAYFNDSQR		1.04148e-05	0	1	2	6	5729877	0	1982	5900000	49.54	High	0	5.582e-05
	FALSE	High	LLQDFFNGK		0.000577137	0	1	4	2	5729877	0	1081.57	370000000	60.5	High	0	0.0003083
	FALSE	High	SFYPEEVSSMVLTK		0.0012255	0	1	2	1	5729877	0	1616.79	210000000	43.01	High	0	0.0006966
	FALSE	High	ARFEELNADLFR		0.000618037	0	1	3	3	5729877	1	1480.75	470000000	63.93	High	0	0.001988
	FALSE	High	DAGTIAGLNVLR		0.000557714	0	1	2	1	5729877	0	1199.67	620000000	53.32	High	0	0.000297
	FALSE	High	VEIIANDQGNR		0.00353739	0	3	7	4	5729877; 16507237; 167466173	0	1228.63	950000000	55.34	High	0	0.002167
	FALSE	High	STAGDTHLGGEDFDNR		1.97923e-05	0	1	3	2	5729877	0	1691.73	250000000	28.51	High	0	8.186e-06
	FALSE	High	NQTAEKEEFEHQQK		9.55736e-07	0	1	1	3	5729877	1	1745.81	310000000	78.11	High	0	3.133e-07
	FALSE	High	MKEIAEAYLGK		0.00119444	0	1	2	2	5729877	1	1252.66	30000000	47.24	High	0	0.0007042
	FALSE	High	EIAEAYLGK		0.0103463	0	1	2	1	5729877	0	993.525	160000000	25.77	High	0	0.006927
	FALSE	High	FDDAVVQSDMK		1.59789e-05	0	1	2	1	5729877	0	1254.57	66000000	73.24	High	0	6.475e-06
	FALSE	High	SQIHDIVLVGGSTR		1.09637e-05	0	1	2	5	5729877	0	1481.81	630000000	60.62	High	0	4.311e-06
	FALSE	High	RFDDAVVQSDMK		2.19271e-06	0	1	2	2	5729877	1	1410.67	240000000	74.91	High	0	7.617e-07
	FALSE	High	VQVEYKGETK		0.0126805	0.000103019	1	3	1	5729877	1	1180.62	32000000	27.4	High	7.013e-05	0.008585
	FALSE	High	VCNPIITK	1xCarbamidomethyl [C2]	0.0255049	0.000736618	1	1	1	5729877	0	944.523	340000000	18.18	High	0.0004992	0.01831
	FALSE	High	GTLDPVEK		0.0734481	0.00395058	1	2	1	5729877	0	858.457	380000000	25.79	High	0.002958	0.05767
	FALSE	High	LSKEDIER		0.102242	0.00557314	1	1	1	5729877	1	989.526	120000000	47.09	High	0.004472	0.08231
	FALSE	High	DNNLLGK		0.136662	0.00828771	1	3	1	5729877	0	773.415	240000000	30.67	High	0.006812	0.1129
FALSE	High	Master Protein	378404908	glyceraldehyde-3-phosphate dehydrogenase isoform 2 [Homo sapiens]	0	134.418	73.0375	14	32	14	1	293	31.528	7.61	1400000000	17.33	906.218	14
	Checked	Confidence	Sequence	Modifications	Qvality PEP	Qvality q-value	# Protein Groups	# Proteins	# PSMs	Master Protein Accessions	# Missed Cleavages	Theo. MH+ [Da]	Area: F2: Sample	Ions Score Mascot	Confidence Mascot	Percolator q-Value Mascot	Percolator PEP Mascot
	FALSE	High	VPTANVSVVDLTCR	1xCarbamidomethyl [C13]	4.27284e-08	0	1	2	3	378404908	0	1530.79	540000000	100.05	High	0	1.095e-08
	FALSE	High	IISNASCTTNCLAPLAK	2xCarbamidomethyl [C7; C11]	8.04848e-09	0	1	2	3	378404908	0	1833.92	120000000	93.73	High	0	1.814e-09
	FALSE	High	VVDLMAHMASKE		0.000184868	0	1	2	2	378404908	1	1330.65	58000000	40.52	High	0	9.079e-05
	FALSE	High	LVINGNPITIFQER		1.57076e-05	0	1	2	3	378404908	0	1613.9	330000000	80.24	High	0	6.364e-06
	FALSE	High	GALQNIIPASTGAAK		0.000325255	0	1	2	5	378404908	0	1411.79	1800000000	44.94	High	0	0.0001668
	FALSE	High	GILGYTEHQVVSSDFNSDTHSSTFDAGAGIALNDHFVK		3.91749e-12	0	1	2	2	378404908	0	4036.89	96000000	50.18	High	0	4.954e-13
	FALSE	High	LISWYDNEFGYSNR		3.69637e-06	0	1	2	3	378404908	0	1763.8	1800000000	75.8	High	0	2.886e-06
	FALSE	High	VIISAPSADAPMFVMGVNHEK		2.21021e-08	0	1	2	2	378404908	0	2213.11	270000000	74.67	High	0	5.419e-09
	FALSE	High	VIHDNFGIVEGLMTTVHAITATQK		2.53512e-17	0	1	2	3	378404908	0	2595.36	240000000	129.87	High	0	1.27461e-18
	FALSE	High	WGDAGAEYVVESTGVFTTMEK		1.00458e-11	0	1	2	1	378404908	0	2277.04	26000000	80.9	High	0	1.364e-12
	FALSE	High	VYMFQYDSTHGK		9.72809e-05	0	1	1	1	378404908	0	1475.66	21000000	53.37	High	0	4.554e-05
	FALSE	High	VVDLMAHMASK		0.0157979	0.000201515	1	2	2	378404908	0	1201.61	150000000	29.12	High	0.0001371	0.01095
	FALSE	High	VIPELNGK		0.096069	0.00506586	1	2	1	378404908	0	869.509	330000000	27.18	High	0.003969	0.07708
	FALSE	High	LVINGNPITIFQERDPSK		0.132614	0.00816573	1	2	1	378404908	1	2041.11	33000000	11.85	High	0.006678	0.1098
FALSE	High	Master Protein	5031857	L-lactate dehydrogenase A chain isoform 1 [Homo sapiens]	0	130.893	68.0723	22	52	21	1	332	36.665	8.27	1900000000	21.909	1085.55	22
	Checked	Confidence	Sequence	Modifications	Qvality PEP	Qvality q-value	# Protein Groups	# Proteins	# PSMs	Master Protein Accessions	# Missed Cleavages	Theo. MH+ [Da]	Area: F2: Sample	Ions Score Mascot	Confidence Mascot	Percolator q-Value Mascot	Percolator PEP Mascot
	FALSE	High	LIIVSNPVDILTYVAWK		0.00211849	0	1	5	2	5031857	0	1944.12		21.52	High	0	0.001249
	FALSE	High	SADTLWGIQK		0.00134642	0	1	3	3	5031857	0	1118.58	1600000000	53.36	High	0	0.0008626
	FALSE	High	LGVHPLSCHGWVLGEHGDSSVPVWSGMNVAGVSLK	1xCarbamidomethyl [C8]	9.08159e-06	0	1	5	1	5031857	0	3668.81	46000000	31.74	High	0	3.517e-06
	FALSE	High	QVVESAYEVIK		0.000877797	0	1	3	2	5031857	0	1264.68	1700000000	42.45	High	0	0.003208
	FALSE	High	DQLIYNLLKEEQTPQNK		6.28477e-06	0	1	5	1	5031857	1	2074.08	16000000	51.57	High	0	2.367e-06
	FALSE	High	GEMMDLQHGSLFLR		2.95785e-07	0	1	5	4	5031857	0	1633.78	1500000000	84.18	High	0	2.909e-06
	FALSE	High	LKGEMMDLQHGSLFLR		2.44934e-08	0	1	5	6	5031857	1	1874.96	610000000	76.57	High	0	6.057e-09
	FALSE	High	VIGSGCNLDSAR	1xCarbamidomethyl [C6]	3.42329e-05	0	2	8	2	291575128; 5031857	0	1248.6	2200000000	90.63	High	0	1.497e-05
	FALSE	High	TLHPDLGTDKDKEQWK		6.39331e-06	0	1	5	6	5031857	2	1910.96	140000000	56.19	High	0	2.43e-06
	FALSE	High	VTLTSEEEAR		0.000765477	0	1	3	2	5031857	0	1134.56	990000000	58.78	High	0	0.000418
	FALSE	High	DDVFLSVPCILGQNGISDLVK	1xCarbamidomethyl [C9]	0.000271742	0	1	3	1	5031857	0	2289.18	50000000	29.84	High	0	0.0001368
	FALSE	High	DLADELALVDVIEDKLK		1.99382e-09	0	1	5	2	5031857	1	1899.03	990000	80.49	High	0	4.055e-10
	FALSE	High	DLADELALVDVIEDK		1.1531e-08	0	1	5	3	5031857	0	1657.85	430000000	100.28	High	0	2.687e-09
	FALSE	High	RVHPVSTMIK		0.00110593	0	1	3	2	5031857	1	1167.67	510000000	39.89	High	0	0.004758
	FALSE	High	TLHPDLGTDK		0.00105961	0	1	5	2	5031857	0	1096.56	42000000	49.57	High	0	0.0005924
	FALSE	High	TLHPDLGTDKDK		0.000303727	0	1	5	3	5031857	1	1339.69	48000000	58.45	High	0	0.0001551
	FALSE	High	DQLIYNLLK		0.0130067	0.000103019	1	5	1	5031857	0	1119.64	880000000	33.87	High	7.013e-05	0.008861
	FALSE	High	GLYGIKDDVFLSVPCILGQNGISDLVK	1xCarbamidomethyl [C15]	0.0122582	0.000103019	1	3	1	5031857	1	2920.55	37000000	20.46	High	7.013e-05	0.008281
	FALSE	High	DYNVTANSK		0.0121548	0.000103019	1	4	1	5031857	0	1011.47	230000000	51.13	High	7.013e-05	0.008222
	FALSE	High	FIIPNVVK		0.0128971	0.000103019	1	4	4	5031857	0	929.582	2400000000	45.04	High	7.013e-05	0.00877
	FALSE	High	LVIITAGAR		0.0252925	0.000736618	1	4	1	5031857	0	913.583	1700000000	57.1	High	0.0004992	0.01816
	FALSE	High	GEMMDLQHGSLFLR	1xOxidation [M]	0.0412779	0.00131946	1	5	2	5031857	0	1649.78	10000000	32.22	High	0.0009534	0.03085
	FALSE	High	ATLKDQLIYNLLK	1xAcetyl [N-Term]	0.0860757	0.00465344	1	4	1	5031857	1	1574.92	31000000	19.87	High	0.003536	0.06823
FALSE	High	Master Protein	4503841	X-ray repair cross-complementing protein 6 [Homo sapiens]	0	129.821	43.8424	24	49	24	1	609	69.799	6.64	270000000	5.683	1066.89	24
	Checked	Confidence	Sequence	Modifications	Qvality PEP	Qvality q-value	# Protein Groups	# Proteins	# PSMs	Master Protein Accessions	# Missed Cleavages	Theo. MH+ [Da]	Area: F2: Sample	Ions Score Mascot	Confidence Mascot	Percolator q-Value Mascot	Percolator PEP Mascot
	FALSE	High	DSLIFLVDASK		0.00114443	0	1	1	1	4503841	0	1207.66	170000000	45.95	High	0	0.0006453
	FALSE	High	SDSFENPVLQQHFR		1.74018e-06	0	1	1	5	4503841	0	1703.81	110000000	74.98	High	0	5.949e-07
	FALSE	High	LGSLVDEFK		0.00219218	0	1	1	3	4503841	0	1007.54		51.31	High	0	0.001744
	FALSE	High	ELVYPPDYNPEGK		0.00023494	0	1	1	4	4503841	0	1520.73	40000000	34.9	High	0	0.0001169
	FALSE	High	TFNTSTGGLLLPSDTKR		1.09637e-05	0	1	1	4	4503841	1	1807.95	24000000	87	High	0	4.337e-06
	FALSE	High	NIYVLQELDNPGAK		1.71116e-05	0	1	1	1	4503841	0	1573.82	53000000	60.64	High	0	6.969e-06
	FALSE	High	DIISIAEDEDLR		3.08908e-05	0	1	1	1	4503841	0	1388.69	67000000	80.16	High	0	1.318e-05
	FALSE	High	KPGGFDISLFYR		2.73935e-06	0	1	1	2	4503841	0	1399.74	150000000	85.8	High	0	9.743e-07
	FALSE	High	VHFEESSKLEDLLR		7.98716e-06	0	1	1	3	4503841	1	1701.88	98000000	63.08	High	0	3.08e-06
	FALSE	High	QELLEALTK		0.00202983	0	1	1	1	4503841	0	1044.59	31000000	43.91	High	0	0.001199
	FALSE	High	ILELDQFK		0.00510564	0	1	1	2	4503841	0	1005.56	370000000	63.95	High	0	0.003222
	FALSE	High	DLLAVVFYGTEK		0.000841032	0	1	1	1	4503841	0	1354.73	37000000	54	High	0	0.0004647
	FALSE	High	IMATPEQVGK		0.00395263	0	1	1	1	4503841	0	1073.57	230000000	21.18	High	0	0.002459
	FALSE	High	VEYSEEELKTHISK		3.85918e-05	0	1	1	1	4503841	1	1691.85	10000000	42.32	High	0	1.681e-05
	FALSE	High	VEYSEEELK		0.0036603	0	1	1	1	4503841	0	1125.53	42000000	29.38	High	0	0.002266
	FALSE	High	FDDPGLMLMGFKPLVLLK		1.0238e-05	0	1	1	1	4503841	0	2034.12	1300000	31.19	High	0	4.008e-06
	FALSE	High	IQVTPPGFQLVFLPFADDKR		1.2039e-07	0	1	1	2	4503841	1	2288.24	160000000	67.81	High	0	3.371e-08
	FALSE	High	IMLFTNEDNPHGNDSAK		2.08229e-07	0	1	1	3	4503841	0	1902.87	72000000	77.18	High	0	6.08e-08
	FALSE	High	QIILEKEETEELKR		4.24025e-05	0	1	1	3	4503841	2	1757.96	91000000	68.61	High	0	1.858e-05
	FALSE	High	DTGIFLDLMHLK		0.000115447	0	1	1	2	4503841	0	1402.74	200000000	56.01	High	0	5.468e-05
	FALSE	High	KQELLEALTK		0.0212115	0.000667482	1	1	1	4503841	1	1172.69	73000000	46.86	High	0.0004528	0.01508
	FALSE	High	FTVPMLK		0.074629	0.00395058	1	1	4	4503841	0	835.475	100000000	35.08	High	0.003874	0.07456
	FALSE	High	ALKPPPIK		0.074629	0.00395058	1	1	1	4503841	0	863.571	91000000	36.11	High	0.002996	0.05859
	FALSE	High	RILELDQFK		0.132614	0.00816573	1	1	1	4503841	1	1161.66	59000000	31.57	High	0.006678	0.1097
FALSE	High	Master Protein	62414289	vimentin [Homo sapiens]	0	127.789	60.515	29	57	26	1	466	53.619	5.12	1100000000	10.45	1337.88	29
	Checked	Confidence	Sequence	Modifications	Qvality PEP	Qvality q-value	# Protein Groups	# Proteins	# PSMs	Master Protein Accessions	# Missed Cleavages	Theo. MH+ [Da]	Area: F2: Sample	Ions Score Mascot	Confidence Mascot	Percolator q-Value Mascot	Percolator PEP Mascot
	FALSE	High	VEVERDNLAEDIMR		1.75515e-06	0	1	1	2	62414289	1	1688.83	150000000	42.77	High	0	6.017e-07
	FALSE	High	NLQEAEEWYK		0.00311203	0	1	2	2	62414289	0	1309.61	680000000	47.73	High	0	0.001903
	FALSE	High	DNLAEDIMR		0.00240831	0	1	1	2	62414289	0	1076.5	540000000	48.39	High	0	0.001432
	FALSE	High	ILLAELEQLK		0.000507602	0	1	1	1	62414289	0	1169.71	1400000000	56.93	High	0	0.0002689
	FALSE	High	LQDEIQNMKEEMAR		7.26934e-06	0	1	1	2	62414289	1	1734.81	310000000	53.75	High	0	2.77e-06
	FALSE	High	LGDLYEEEMR		2.8846e-05	0	1	1	3	62414289	0	1254.57	460000000	89.09	High	0	1.226e-05
	FALSE	High	EYQDLLNVK		0.00423195	0	3	7	3	62414289; 105990539; 157738649	0	1121.58	760000000	36.68	High	0	0.004955
	FALSE	High	ETNLDSLPLVDTHSK		6.90327e-07	0	1	1	7	62414289	0	1668.84	75000000	71.44	High	0	2.206e-07
	FALSE	High	EMEENFAVEAANYQDTIGR		1.91202e-06	0	1	1	1	62414289	0	2186.97	34000000	75.03	High	0	6.594e-07
	FALSE	High	MALDIEIATYR		0.000333715	0	1	2	1	62414289	0	1295.67	250000000	74.23	High	0	0.0001707
	FALSE	High	KVESLQEEIAFLK		4.94072e-09	0	1	1	2	62414289	1	1533.85	650000000	105.27	High	0	1.077e-09
	FALSE	High	KVESLQEEIAFLKK		0.00350731	0	1	1	1	62414289	2	1661.95	92000000	40.66	High	0	0.002162
	FALSE	High	DGQVINETSQHHDDLE		0.000690769	0	1	1	2	62414289	0	1836.8	30000000	45.95	High	0	0.0003749
	FALSE	High	LLQDSVDFSLADAINTEFK		1.03166e-08	0	1	1	3	62414289	0	2126.07	240000000	113.95	High	0	2.384e-09
	FALSE	High	ISLPLPNFSSLNLR		0.00027881	0	1	1	5	62414289	0	1570.9	670000000	52.8	High	0	0.0001415
	FALSE	High	RQVDQLTNDK		0.0050193	0	1	1	1	62414289	1	1216.63	200000000	49.99	High	0	0.003186
	FALSE	High	LQEEMLQR		0.0065371	0	1	1	1	62414289	0	1046.53	510000000	44.3	High	0	0.004208
	FALSE	High	QVDQLTNDK		0.00155715	0	1	1	1	62414289	0	1060.53	240000000	52.39	High	0	0.0008983
	FALSE	High	SLYASSPGGVYATR		0.000392651	0	1	1	3	62414289	0	1428.71	790000000	60.32	High	0	0.0002034
	FALSE	High	EEAENTLQSFR		0.000461993	0	1	1	2	62414289	0	1323.62	470000000	68.01	High	0	0.0002438
	FALSE	High	TNEKVELQELNDR		0.00204726	0	1	2	1	62414289	1	1587.8	71000000	34.76	High	0	0.001203
	FALSE	High	FADLSEAANR		0.00111543	0	1	1	2	62414289	0	1093.53	1000000000	64.6	High	0	0.0006263
	FALSE	High	KLLEGEESR		0.0110728	0.000103019	2	6	1	62414289; 372466572	1	1060.56	150000000	46.28	High	7.013e-05	0.007462
	FALSE	High	EKLQEEMLQR		0.0125736	0.000103019	1	1	2	62414289	1	1303.67	150000000	23.44	High	7.013e-05	0.008508
	FALSE	High	TYSLGSALRPSTSR		0.0135688	0.000103019	1	1	2	62414289	0	1495.79	570000000	22.79	High	7.013e-05	0.009283
	FALSE	High	VELQELNDR		0.0151448	0.000201515	1	2	1	62414289	0	1115.57	440000000	36.29	High	0.0001371	0.01046
	FALSE	High	QQYESVAAK		0.022875	0.000667482	1	1	1	62414289	0	1023.51	560000000	43.37	High	0.0004528	0.0163
	FALSE	High	LLEGEESR		0.0188567	0.000667482	2	7	1	62414289; 372466572	0	932.468	370000000	53.7	High	0.0004528	0.01325
	FALSE	High	FANYIDK		0.0332956	0.000989495	1	1	1	62414289	0	870.436	390000000	31.73	High	0.0007314	0.02455
FALSE	High	Master Protein	38202257	neutral alpha-glucosidase AB isoform 2 precursor [Homo sapiens]	0	127.113	37.2881	28	45	28	1	944	106.807	6.14	200000000	3.514	704.373	28
	Checked	Confidence	Sequence	Modifications	Qvality PEP	Qvality q-value	# Protein Groups	# Proteins	# PSMs	Master Protein Accessions	# Missed Cleavages	Theo. MH+ [Da]	Area: F2: Sample	Ions Score Mascot	Confidence Mascot	Percolator q-Value Mascot	Percolator PEP Mascot
	FALSE	High	VVIIGAGKPAAVVLQTK		6.12542e-06	0	1	5	3	38202257	0	1664.05	98000000	47.8	High	0	2.312e-06
	FALSE	High	REPWLLPSQHNDIIR		3.16944e-05	0	1	5	1	38202257	1	1874	34000000	24.12	High	0	1.359e-05
	FALSE	High	WYQMGAYQPFFR		2.64792e-05	0	1	5	1	38202257	0	1593.73	79000000	71.15	High	0	1.119e-05
	FALSE	High	QYASLTGTQALPPLFSLGYHQSR		1.26812e-05	0	1	5	2	38202257	0	2535.3	100000000	39.89	High	0	5.072e-06
	FALSE	High	HHGPQTLYLPVTLSSIPVFQR		1.69606e-06	0	1	5	2	38202257	0	2390.3	56000000	36.51	High	0	5.773e-07
	FALSE	High	NPEPELLVR		0.00648167	0	1	5	1	38202257	0	1066.59	210000000	33.98	High	0	0.004185
	FALSE	High	MMDYLQGSGETPQTDVR		6.96474e-06	0	1	5	2	38202257	0	1927.85	170000000	65.04	High	0	1.058e-05
	FALSE	High	FGAVWTGDNTAEWDHLK		9.63953e-07	0	1	5	2	38202257	0	1946.9	120000000	65.1	High	0	3.159e-07
	FALSE	High	KPGINVASDWSIHLR		0.000314307	0	1	5	1	38202257	0	1692.92	44000000	35.89	High	0	0.0001605
	FALSE	High	EPWLLPSQHNDIIR		2.04756e-06	0	1	5	2	38202257	0	1717.9	110000000	22.35	High	0	7.085e-07
	FALSE	High	LSFQHDPETSVLVLR		0.000708733	0	1	5	3	38202257	0	1740.93	210000000	57.28	High	0	0.0003835
	FALSE	High	ALLDSLQLGPDSLTVHLIHEVTK		3.9572e-07	0	1	2	1	38202257	0	2499.38	29000000	29.13	High	0	1.212e-07
	FALSE	High	SIRPGLSPYR		0.00119444	0	1	2	2	38202257	0	1145.64	130000000	42.15	High	0	0.0006727
	FALSE	High	TCEESSFCKR	2xCarbamidomethyl [C2; C8]	0.00378746	0	1	2	1	38202257	1	1303.54	8700000	62.04	High	0	0.002347
	FALSE	High	VSQGSKDPAEGDGAQPEETPR		0.00873009	0	1	3	1	38202257	1	2154.99	5700000	51.78	High	0	0.005774
	FALSE	High	LYNLDVFQYELYNPMALYGSVPVLLAHNPHR		4.53949e-06	0	1	5	1	38202257	0	3646.85		19.1	High	0	1.676e-06
	FALSE	High	VTEGGEPYR		0.00271441	0	1	5	1	38202257	0	1007.48	83000000	54.58	High	0	0.00164
	FALSE	High	TCEESSFCK	2xCarbamidomethyl [C2; C8]	0.00278489	0	1	2	1	38202257	0	1147.44	27000000	29.24	High	0	0.001683
	FALSE	High	VLLVLELQGLQK		0.000206629	0	1	2	2	38202257	0	1352.85	64000000	55.98	High	0	0.0001018
	FALSE	High	SGGMERPFVLAR		0.000690769	0	1	5	2	38202257	0	1319.69	170000000	45.31	High	0	0.000542
	FALSE	High	YRVPDVLVADPPIAR		0.0120523	0.000103019	1	3	2	38202257	1	1680.94	76000000	33.12	High	7.013e-05	0.008138
	FALSE	High	GLLEFEHQR		0.0160668	0.000201515	1	5	1	38202257	0	1128.58	69000000	11.5	High	0.0001371	0.0111
	FALSE	High	FRIDELEPR		0.017044	0.000300381	1	3	4	38202257	1	1174.62	32000000	30.42	High	0.0009534	0.02945
	FALSE	High	IDELEPR		0.022684	0.000667482	1	3	1	38202257	0	871.452	43000000	60.88	High	0.0004528	0.01619
	FALSE	High	LDLLEDR		0.0261525	0.000736618	1	5	1	38202257	0	873.468	98000000	42.05	High	0.0004992	0.01881
	FALSE	High	SLLLSVNAR		0.0444472	0.00165522	1	5	2	38202257	0	972.584	87000000	29.66	High	0.001181	0.03354
	FALSE	High	YFTWDPSR		0.0510791	0.00238794	1	5	1	38202257	0	1071.49	81000000	45.58	High	0.001735	0.03901
	FALSE	High	QEFLLR		0.107933	0.00607205	1	5	1	38202257	0	805.457	110000000	29.71	High	0.004962	0.08764
FALSE	High	Master Protein	62241042	bifunctional glutamate/proline--tRNA ligase [Homo sapiens]	0	126.502	26.5212	34	41	33	1	1512	170.483	7.33	120000000	1.499	594.318	34
	Checked	Confidence	Sequence	Modifications	Qvality PEP	Qvality q-value	# Protein Groups	# Proteins	# PSMs	Master Protein Accessions	# Missed Cleavages	Theo. MH+ [Da]	Area: F2: Sample	Ions Score Mascot	Confidence Mascot	Percolator q-Value Mascot	Percolator PEP Mascot
	FALSE	High	NPEVGLKPVWYSPK		1.62548e-05	0	1	1	3	62241042	0	1613.87	100000000	41.04	High	0	3.775e-05
	FALSE	High	LNLNNTVLSK		0.00027881	0	1	1	1	62241042	0	1115.64	110000000	59.27	High	0	0.0001405
	FALSE	High	AALLNQHYQVNFK		4.90452e-05	0	1	1	2	62241042	0	1545.82	120000000	36.04	High	0	2.173e-05
	FALSE	High	INEAVECLLSLK	1xCarbamidomethyl [C7]	2.81146e-05	0	1	1	1	62241042	0	1388.75	32000000	67.36	High	0	1.195e-05
	FALSE	High	TELAEPIAIRPTSETVMYPAYAK		7.98945e-05	0	1	1	1	62241042	0	2551.31	81000000	11.54	High	0	3.656e-05
	FALSE	High	KEENLADWYSQVITK		0.000131266	0	1	1	2	62241042	1	1823.92	71000000	23.15	High	0	6.278e-05
	FALSE	High	THVADFAPEVAWVTR		0.00145417	0	1	1	2	62241042	0	1698.86	93000000	32.2	High	0	0.0008354
	FALSE	High	NLQMWEEMK		0.00523794	0	1	1	1	62241042	0	1208.54	40000000	23.1	High	0	0.003338
	FALSE	High	MFEIVFEDPK		0.000253755	0	1	1	1	62241042	0	1254.61	57000000	45.72	High	0	0.0001278
	FALSE	High	QFAYQNSWGLTTR		0.000135838	0	1	1	1	62241042	0	1571.76	100000000	38.93	High	0	6.529e-05
	FALSE	High	WFGFLEAQQAFQSVGTK		8.92199e-08	0	1	1	1	62241042	0	1943.97	61000000	77.92	High	0	2.42e-08
	FALSE	High	FAGGDYTTTIEAFISASGR		1.86184e-09	0	1	1	1	62241042	0	1963.94	25000000	89.15	High	0	3.781e-10
	FALSE	High	LTWFVNEGLVDGWDDPR		3.45169e-06	0	1	1	1	62241042	0	2018.96	41000000	41.3	High	0	1.251e-06
	FALSE	High	QFIAAQGSSR		0.00412497	0	1	1	1	62241042	0	1064.55	30000000	33.68	High	0	0.002566
	FALSE	High	VAVQGDVVR		0.00174027	0	1	1	1	62241042	0	942.537	120000000	80.85	High	0	0.001011
	FALSE	High	KGDIIQLQR		0.00158402	0	1	1	1	62241042	1	1070.63	49000000	28.75	High	0	0.0009129
	FALSE	High	AYVDDTPAEQMK		0.00711807	0	1	1	1	62241042	0	1367.61	47000000	20.04	High	0	0.004641
	FALSE	High	GSQFGQSCCLR	2xCarbamidomethyl [C8; C9]	0.00419599	0	1	1	1	62241042	0	1299.56	6500000	14.28	High	0	0.00261
	FALSE	High	VASQGEVVR		0.00705774	0	1	1	1	62241042	0	944.516	16000000	50.02	High	0	0.0046
	FALSE	High	NQGGGLSSSGAGEGQGPK		1.35637e-09	0	1	1	1	62241042	0	1587.74	87000000	94.65	High	0	2.67e-10
	FALSE	High	LTVAENEAETK		0.000458055	0	1	1	1	62241042	0	1204.61	49000000	36.49	High	0	0.0002413
	FALSE	High	EVIPVNVPEAQEEMK		0.000288522	0	1	1	1	62241042	0	1711.86	40000000	15.6	High	0	0.0001463
	FALSE	High	LNQWCNVVR	1xCarbamidomethyl [C5]	0.00398652	0	1	1	1	62241042	0	1188.59	57000000	56.17	High	0	0.002466
	FALSE	High	DQDLEPGAPSMGAK		0.00027881	0	1	1	1	62241042	0	1415.65		27.44	High	0	0.0001411
	FALSE	High	IISLDAK		0.0236546	0.000667482	1	1	1	62241042	0	759.461	53000000	38.55	High	0.0004528	0.01692
	FALSE	High	SVVNMEWDK		0.0246657	0.000736618	1	1	1	62241042	0	1107.51	55000000	21.9	High	0.0004992	0.01771
	FALSE	High	EYIPGQPPLSQSSDSSPTR		0.0255049	0.000736618	1	1	1	62241042	0	2045.98	15000000	17.33	High	0.0004992	0.01827
	FALSE	High	KPYIWEYSR		0.036775	0.00107697	1	1	1	62241042	0	1241.63	5700000	36.34	High	0.0008482	0.02731
	FALSE	High	FDDTNPEK		0.0419629	0.00131946	2	3	1	4826960; 62241042	0	965.421	15000000	27.92	High	0.0009534	0.03146
	FALSE	High	MFEIVFEDPKIPGEK		0.0466881	0.0019909	1	1	1	62241042	1	1778.9	22000000	14.4	High	0.001409	0.03535
	FALSE	High	EDVDAAVK		0.0640908	0.00329389	1	1	1	62241042	0	846.42	33000000	40.95	High	0.002405	0.04954
	FALSE	High	YYTLFGR		0.0795308	0.00414745	1	1	2	62241042	0	919.467		41.59	High	0.003141	0.06265
	FALSE	High	LLSVNIR		0.0820918	0.00437722	1	1	2	62241042	0	814.515	92000000	29.13	High	0.003349	0.06524
	FALSE	High	GMTVEGLK		0.116555	0.00699886	1	1	1	62241042	0	834.439	28000000	21.18	High	0.005636	0.09512
FALSE	High	Master Protein	33469968	DNA replication licensing factor MCM7 isoform 1 [Homo sapiens]	0	122.686	36.9958	22	36	22	1	719	81.257	6.46	170000000	3.292	665.913	22
	Checked	Confidence	Sequence	Modifications	Qvality PEP	Qvality q-value	# Protein Groups	# Proteins	# PSMs	Master Protein Accessions	# Missed Cleavages	Theo. MH+ [Da]	Area: F2: Sample	Ions Score Mascot	Confidence Mascot	Percolator q-Value Mascot	Percolator PEP Mascot
	FALSE	High	GSSGVGLTAAVLR		0.000155778	0	1	2	1	33469968	0	1187.67	84000000	60.67	High	0	7.503e-05
	FALSE	High	FELYFQGPSSNKPR		0.000271742	0	1	1	1	33469968	0	1669.83	11000000	24.49	High	0	0.0001367
	FALSE	High	TQRPADVIFATVR		0.00134642	0	1	2	2	33469968	0	1473.82	89000000	31.04	High	0	0.0007676
	FALSE	High	FLQEFYQDDELGKK		1.04148e-05	0	1	1	1	33469968	1	1759.85	23000000	45.36	High	0	4.083e-06
	FALSE	High	DVLDVYIEHR		0.00155715	0	1	1	2	33469968	0	1258.64	130000000	54.28	High	0	0.0009005
	FALSE	High	RFELYFQGPSSNKPR		1.92846e-06	0	1	1	3	33469968	1	1825.93	15000000	41.19	High	0	6.674e-07
	FALSE	High	TAIHEVMEQQTISIAK		3.79138e-07	0	1	2	1	33469968	0	1798.94	27000000	57.22	High	0	1.153e-07
	FALSE	High	SPQNQYPAELMR		2.9094e-05	0	1	1	2	33469968	0	1433.68	22000000	52.13	High	0	1.232e-05
	FALSE	High	SLEQNIQLPAALLSR		1.65355e-05	0	1	2	1	33469968	0	1652.93	120000000	46.66	High	0	6.718e-06
	FALSE	High	QVVQGLLSETYLEAHR		4.94523e-06	0	1	2	1	33469968	0	1842.97	92000000	73.28	High	0	1.836e-06
	FALSE	High	ALLLLLVGGVDQSPR		6.12542e-06	0	1	2	2	33469968	0	1550.93	41000000	62.03	High	0	2.319e-06
	FALSE	High	FDLLWLIQDRPDR		0.000490518	0	1	2	2	33469968	0	1686.9	100000000	36.51	High	0	0.0002597
	FALSE	High	LAQHITYVHQHSR		2.83478e-06	0	1	2	3	33469968	0	1589.83	61000000	52.84	High	0	1.007e-06
	FALSE	High	SEDDESGAGELTR		7.08706e-05	0	1	2	1	33469968	0	1365.58	8900000	38.47	High	0	3.226e-05
	FALSE	High	LFADAVQELLPQYK		6.23301e-05	0	1	1	3	33469968	0	1634.88	150000000	44.8	High	0	8.125e-05
	FALSE	High	QIAEEDFYEK		0.00456976	0	1	2	1	33469968	0	1271.58		27.69	High	0	0.002871
	FALSE	High	IAQPGDHVSVTGIFLPILR		4.16577e-07	0	1	2	2	33469968	0	2033.15	79000000	67.25	High	0	1.274e-07
	FALSE	High	MQEHSDQVPVGNIPR		3.39206e-07	0	1	2	2	33469968	0	1706.83	110000000	78.01	High	0	1.027e-07
	FALSE	High	YGNQLVR		0.0126805	0.000103019	1	1	1	33469968	0	849.458	64000000	31.61	High	7.013e-05	0.00865
	FALSE	High	SQLLSYIDR		0.0646088	0.00329389	1	2	1	33469968	0	1094.58	88000000	29.23	High	0.002457	0.05001
	FALSE	High	TLLAILR		0.111311	0.00642707	1	2	2	33469968	0	799.54	210000000	39.7	High	0.005101	0.09035
	FALSE	High	LSTALAR		0.11745	0.00699886	1	2	1	33469968	0	731.441	63000000	61.58	High	0.005636	0.09566
FALSE	High	Master Protein	156523968	poly [ADP-ribose] polymerase 1 [Homo sapiens]	0	121.88	34.9112	30	47	30	1	1014	113.012	8.88	310000000	3.01	776.676	30
	Checked	Confidence	Sequence	Modifications	Qvality PEP	Qvality q-value	# Protein Groups	# Proteins	# PSMs	Master Protein Accessions	# Missed Cleavages	Theo. MH+ [Da]	Area: F2: Sample	Ions Score Mascot	Confidence Mascot	Percolator q-Value Mascot	Percolator PEP Mascot
	FALSE	High	LEQMPSKEDAIEHFMK		2.19336e-05	0	1	1	2	156523968	1	1932.92	100000000	54.14	High	0	9.163e-06
	FALSE	High	HPDVEVDGFSELR		0.000778691	0	1	1	3	156523968	0	1499.71	36000000	42.53	High	0	0.0004274
	FALSE	High	SDAYYCTGDVTAWTK	1xCarbamidomethyl [C6]	0.000931982	0	1	1	1	156523968	0	1737.74	26000000	26.47	High	0	0.0005194
	FALSE	High	AMVEYEIDLQK		0.00126816	0	1	1	1	156523968	0	1338.66	6500000	24.57	High	0	0.0007203
	FALSE	High	MVDPEKPQLGMIDR		0.000144227	0	1	1	1	156523968	0	1628.81	37000000	19.83	High	0	6.962e-05
	FALSE	High	VFSATLGLVDIVK		7.65249e-06	0	1	1	3	156523968	0	1361.8	230000000	76.97	High	0	2.927e-06
	FALSE	High	MIFDVESMKK		0.00682145	0	1	1	1	156523968	1	1227.61	74000000	22.5	High	0	0.004401
	FALSE	High	MAIMVQSPMFDGK		7.27143e-05	0	1	1	1	156523968	0	1454.68	110000000	36.11	High	0	3.306e-05
	FALSE	High	VVSEDFLQDVSASTK		1.58331e-07	0	1	1	3	156523968	0	1624.81	290000000	97.35	High	0	4.5e-08
	FALSE	High	IAPPEAPVTGYMFGK		0.00375527	0	1	1	1	156523968	0	1577.8	350000000	42.44	High	0	0.002313
	FALSE	High	FYTLIPHDFGMK		0.000228983	0	1	1	2	156523968	0	1468.73	280000000	36.73	High	0	0.0001142
	FALSE	High	TTNFAGILSQGLR		0.000253755	0	1	1	2	156523968	0	1377.75	130000000	43.65	High	0	0.000127
	FALSE	High	AQNDLIWNIKDELKK		0.00244984	0	1	1	2	156523968	2	1828	67000000	25.15	High	0	0.001985
	FALSE	High	MIFDVESMK		0.000696705	0	1	1	2	156523968	0	1099.52	120000000	64.18	High	0	0.0003773
	FALSE	High	KPPLLNNADSVQAK		0.00510564	0	1	1	1	156523968	0	1494.83	180000000	34.92	High	0	0.00324
	FALSE	High	KGDEVDGVDEVAK		2.4704e-08	0	1	1	1	156523968	1	1360.66	18000000	82	High	0	6.11e-09
	FALSE	High	VVDRDSEEAEIIR		0.000122577	0	1	1	2	156523968	1	1530.78	58000000	27.04	High	0	0.001274
	FALSE	High	GGSDDSSKDPIDVNYEK		0.000416896	0	1	1	2	156523968	1	1825.81	41000000	31.59	High	0	0.0002167
	FALSE	High	AEPVEVVAPR		0.00211849	0	1	1	2	156523968	0	1066.59	200000000	56.6	High	0	0.002152
	FALSE	High	QQVPSGESAILDR		0.00108716	0	1	1	2	156523968	0	1399.72	150000000	48.05	High	0	0.0006115
	FALSE	High	GGAAVDPDSGLEHSAHVLEK		2.64713e-06	0	1	1	1	156523968	0	1988.97	31000000	47.88	High	0	9.373e-07
	FALSE	High	LQLLEDDKENR		0.00020139	0	1	1	2	156523968	1	1372.71	69000000	78.27	High	0	9.892e-05
	FALSE	High	NREELGFRPEYSASQLK		0.0126805	0.000103019	1	1	2	156523968	1	2024.02	61000000	18.64	High	7.013e-05	0.008592
	FALSE	High	GIYFADMVSK		0.0213904	0.000667482	1	1	1	156523968	0	1130.56	220000000	30.46	High	0.0004528	0.01519
	FALSE	High	AQNDLIWNIK		0.0236546	0.000667482	1	1	1	156523968	0	1214.65	77000000	27.15	High	0.0004528	0.01685
	FALSE	High	ASLCISTK	1xCarbamidomethyl [C4]	0.0352846	0.000989495	1	1	1	156523968	0	879.46	11000000	32.79	High	0.0007314	0.02617
	FALSE	High	LPKPVQDLIK		0.0490365	0.0023185	1	1	1	156523968	0	1150.72	23000000	3.95	High	0.00163	0.03721
	FALSE	High	WYHPGCFVK	1xCarbamidomethyl [C6]	0.059121	0.00291873	1	1	1	156523968	0	1193.56	21000000	7.4	High	0.002149	0.04555
	FALSE	High	LLWHGSR		0.110458	0.00642707	1	1	1	156523968	0	868.479	70000000	33.12	High	0.005101	0.0897
	FALSE	High	ELLIFNK		0.138726	0.00885536	1	1	1	156523968	0	876.519		34.16	High	0.007149	0.1147
FALSE	High	Master Protein	5453603	T-complex protein 1 subunit beta isoform 1 [Homo sapiens]	0	118.855	39.6262	17	28	17	1	535	57.452	6.46	320000000	3.642	869.239	17
	Checked	Confidence	Sequence	Modifications	Qvality PEP	Qvality q-value	# Protein Groups	# Proteins	# PSMs	Master Protein Accessions	# Missed Cleavages	Theo. MH+ [Da]	Area: F2: Sample	Ions Score Mascot	Confidence Mascot	Percolator q-Value Mascot	Percolator PEP Mascot
	FALSE	High	LIHFSGVALGEACTIVLR	1xCarbamidomethyl [C13]	1.16408e-05	0	1	2	1	5453603	0	1956.07	53000000	49.53	High	0	4.63e-06
	FALSE	High	LGGSLADSYLDEGFLLDKK		1.2039e-07	0	1	2	2	5453603	1	2041.05	56000000	75.8	High	0	3.344e-08
	FALSE	High	LAVEAVLR		0.00768465	0	1	2	2	5453603	0	870.541	340000000	67.72	High	0	0.005034
	FALSE	High	TVYGGGCSEMLMAHAVTQLANR	1xCarbamidomethyl [C7]	7.78228e-07	0	1	2	1	5453603	0	2366.1	51000000	92.47	High	0	2.501e-07
	FALSE	High	KLGGSLADSYLDEGFLLDKK		0.00851028	0	1	2	1	5453603	2	2169.14	17000000	27.47	High	0	0.005607
	FALSE	High	FRQDLMNIAGTTLSSK		3.693e-09	0	1	2	2	5453603	1	1781.92	62000000	75.93	High	0	7.868e-10
	FALSE	High	ASLSLAPVNIFK	1xAcetyl [N-Term]	0.000841032	0	1	1	1	5453603	0	1301.75	290000000	26.79	High	0	0.0004646
	FALSE	High	QVLLSAAEAAEVILR		1.66727e-06	0	1	2	3	5453603	0	1582.92	31000000	70.99	High	0	5.674e-07
	FALSE	High	AAHSEGNTTAGLDMR		7.39038e-08	0	1	2	2	5453603	0	1530.7	150000000	88.33	High	0	1.979e-08
	FALSE	High	LTSFIGAIAIGDLVK		3.14053e-07	0	1	1	2	5453603	0	1517.89	320000000	75.04	High	0	9.434e-08
	FALSE	High	ILIANTGMDTDK		1.18418e-05	0	1	2	2	5453603	0	1291.66	8100000	101.78	High	0	4.715e-06
	FALSE	High	LGGSLADSYLDEGFLLDK		2.71517e-07	0	1	2	1	5453603	0	1912.95	35000000	63.87	High	0	8.059e-08
	FALSE	High	ILIANTGMDTDKIK		1.23597e-05	0	1	2	2	5453603	1	1532.84	140000000	59.97	High	0	4.919e-06
	FALSE	High	GATQQILDEAER		0.00168174	0	1	2	1	5453603	0	1330.66	270000000	63.21	High	0	0.0009792
	FALSE	High	MLPTIIADNAGYDSADLVAQLR		3.08533e-09	0	1	2	2	5453603	0	2347.2	320000000	91.5	High	0	2.764e-07
	FALSE	High	GSGNLEAIHIIK		0.0122582	0.000103019	1	2	1	5453603	0	1251.71	160000000	27.14	High	7.013e-05	0.00834
	FALSE	High	IHPQTIIAGWR		0.0191767	0.000667482	1	2	2	5453603	0	1291.73	85000000	32.09	High	0.0004528	0.01354
FALSE	High	Master Protein	5453607	T-complex protein 1 subunit eta isoform a [Homo sapiens]	0	113.569	42.1731	21	36	21	1	543	59.329	7.65	450000000	5.391	686.509	21
	Checked	Confidence	Sequence	Modifications	Qvality PEP	Qvality q-value	# Protein Groups	# Proteins	# PSMs	Master Protein Accessions	# Missed Cleavages	Theo. MH+ [Da]	Area: F2: Sample	Ions Score Mascot	Confidence Mascot	Percolator q-Value Mascot	Percolator PEP Mascot
	FALSE	High	QVKPYVEEGLHPQIIIR		2.78749e-05	0	1	3	3	5453607	0	2019.14	160000000	54.65	High	0	1.182e-05
	FALSE	High	YNFFTGCPK	1xCarbamidomethyl [C7]	0.000178645	0	1	4	1	5453607	0	1133.51	220000000	76.24	High	0	8.733e-05
	FALSE	High	SLHDAIMIVR		0.00159762	0	1	4	3	5453607	0	1154.64	430000000	48.35	High	0	0.006385
	FALSE	High	IALLNVELELK		6.56153e-05	0	1	4	1	5453607	0	1254.77	170000000	62.98	High	0	2.964e-05
	FALSE	High	QQLLIGAYAK		0.00119444	0	1	4	1	5453607	0	1104.64	270000000	38.98	High	0	0.0006745
	FALSE	High	NDSVVAGGGAIEMELSK		4.90452e-05	0	1	4	2	5453607	0	1676.82	140000000	61.06	High	0	2.173e-05
	FALSE	High	KVQGGALEDSQLVAGVAFK		6.39331e-06	0	1	3	2	5453607	1	1917.04	53000000	49.14	High	0	0.0003674
	FALSE	High	TFSYAGFEMQPK		0.00103276	0	1	4	2	5453607	0	1405.65	320000000	41.2	High	0	0.006401
	FALSE	High	VHTVEDYQAIVDAEWNILYDKLEK		7.97744e-10	0	1	4	2	5453607	1	2891.45	31000000	68.22	High	0	1.507e-10
	FALSE	High	LLDVVHPAAK		0.00219218	0	1	2	2	5453607	0	1062.63	450000000	42.47	High	0	0.001299
	FALSE	High	VHTVEDYQAIVDAEWNILYDK		1.54175e-10	0	1	4	2	5453607	0	2521.22	48000000	75.83	High	0	2.585e-11
	FALSE	High	VPEEDLKR		0.00468823	0	1	4	2	5453607	1	985.531	240000000	60.58	High	0	0.00605
	FALSE	High	TATQLAVNK		0.00426822	0	1	3	2	5453607	0	945.536	440000000	64.75	High	0	0.002671
	FALSE	High	MPTPVILLK		0.00829597	0	1	1	1	5453607	0	1011.63	4300000	29.52	High	0	0.005435
	FALSE	High	TMMACGGSIQTSVNALSADVLGR	1xCarbamidomethyl [C5]	7.0764e-10	0	1	4	1	5453607	0	2339.12	23000000	127.11	High	0	1.328e-10
	FALSE	High	ATISNDGATILK		0.000557714	0	1	2	1	5453607	0	1203.66	450000000	31.02	High	0	0.0002975
	FALSE	High	MMPTPVILLK	1xAcetyl [N-Term]	0.00244984	0	1	1	2	5453607	0	1184.68	430000000	38.91	High	0	0.001461
	FALSE	High	GGAEQFMEETER		0.00903194	0	1	4	1	5453607	0	1383.58	250000000	37.51	High	0	0.006001
	FALSE	High	IKEIAVTVK		0.0259348	0.000736618	1	3	1	5453607	1	1000.64	53000000	25.07	High	0.0004992	0.01868
	FALSE	High	TCTFILR	1xCarbamidomethyl [C2]	0.0242563	0.000736618	1	4	2	5453607	0	910.481	230000000	59.62	High	0.0004992	0.01741
	FALSE	High	MMPTPVILLK	1xAcetyl [N-Term]; 1xOxidation [M1]	0.0409394	0.00131946	1	1	1	5453607	0	1200.67	21000000	20.65	High	0.0009534	0.03061
	FALSE	High	VPEEDLK		0.0661864	0.00344223	1	4	1	5453607	0	829.43	100000000	23.65	High	0.002616	0.05135
FALSE	High	Master Protein	4503471	elongation factor 1-alpha 1 [Homo sapiens]	0	112.995	40.6926	14	49	7	1	462	50.109	9.01	1400000000	9	1018.05	14
	Checked	Confidence	Sequence	Modifications	Qvality PEP	Qvality q-value	# Protein Groups	# Proteins	# PSMs	Master Protein Accessions	# Missed Cleavages	Theo. MH+ [Da]	Area: F2: Sample	Ions Score Mascot	Confidence Mascot	Percolator q-Value Mascot	Percolator PEP Mascot
	FALSE	High	EHALLAYTLGVK		2.08355e-05	0	2	2	6	4503475; 4503471	0	1314.74	200000000	52.17	High	0	8.656e-06
	FALSE	High	YYVTIIDAPGHR		0.000125766	0	1	1	5	4503471	0	1404.73	1300000000	73.24	High	0	0.0001744
	FALSE	High	VETGVLKPGMVVTFAPVNVTTEVK	1xOxidation [M10]	4.94669e-05	0	1	1	2	4503471	0	2531.38	33000000	40.26	High	0	2.2e-05
	FALSE	High	VETGVLKPGMVVTFAPVNVTTEVK		1.23447e-09	0	1	1	3	4503471	0	2515.38	1900000000	66.12	High	0	1.271e-08
	FALSE	High	DGNASGTTLLEALDCILPPTRPTDKPLR	1xCarbamidomethyl [C15]	8.54815e-08	0	1	1	2	4503471	0	3021.57	95000000	34.91	High	0	2.325e-08
	FALSE	High	KIGYNPDTVAFVPISGWNGDNMLEPSANMPWFK		0.00408992	0	1	1	1	4503471	1	3695.77		11.19	High	0	0.00255
	FALSE	High	STTTGHLIYK		0.000877797	0	2	2	3	4503475; 4503471	0	1120.6	1300000000	46.52	High	0	0.0004833
	FALSE	High	IGGIGTVPVGR		6.45015e-05	0	2	2	5	4503475; 4503471	0	1025.61	2200000000	72.87	High	0	0.0001685
	FALSE	High	KDGNASGTTLLEALDCILPPTRPTDKPLR	1xCarbamidomethyl [C16]	2.04694e-07	0	1	1	2	4503471	1	3149.66	67000000	44.47	High	0	5.942e-08
	FALSE	High	THINIVVIGHVDSGK		1.68109e-07	0	2	2	12	4503475; 4503471	0	1588.88	170000000	80.6	High	0	9.47e-08
	FALSE	High	QTVAVGVIK		0.00958527	0	2	2	1	4503475; 4503471	0	914.567	1300000000	34.29	High	0	0.006405
	FALSE	High	LPLQDVYK		0.0118498	0.000103019	2	2	2	4503475; 4503471	0	975.551	2400000000	42.44	High	7.013e-05	0.009391
	FALSE	High	QLIVGVNK		0.0316774	0.000911894	2	2	2	4503475; 4503471	0	870.541	1300000000	25.4	High	0.0009534	0.03132
	FALSE	High	YEEIVK		0.0463072	0.00190831	1	1	2	4503471	0	780.414	1100000000	38.49	High	0.003102	0.06142
	FALSE	High	MDSTEPPYSQK		0.0953216	0.00499166	1	1	1	4503471	0	1282.56	2200000	20.95	High	0.003969	0.07632
FALSE	High	Master Protein	291575128	L-lactate dehydrogenase B chain [Homo sapiens]	0	112.325	50.5988	18	42	17	1	334	36.615	6.05	2300000000	23.041	958.069	18
	Checked	Confidence	Sequence	Modifications	Qvality PEP	Qvality q-value	# Protein Groups	# Proteins	# PSMs	Master Protein Accessions	# Missed Cleavages	Theo. MH+ [Da]	Area: F2: Sample	Ions Score Mascot	Confidence Mascot	Percolator q-Value Mascot	Percolator PEP Mascot
	FALSE	High	MVVESAYEVIK		0.00236749	0	1	1	2	291575128	0	1267.66	2700000000	29.08	High	0	0.00141
	FALSE	High	SADTLWDIQK		0.00184762	0	1	1	2	291575128	0	1176.59	1400000000	46.66	High	0	0.001138
	FALSE	High	LIAPVAEEEATVPNNK		0.0010965	0	1	1	3	291575128	0	1694.9	1400000000	54.42	High	0	0.0006165
	FALSE	High	KSADTLWDIQK		0.000345339	0	1	1	1	291575128	1	1304.68	16000000	51.28	High	0	0.0001782
	FALSE	High	GEMMDLQHGSLFLQTPK		2.26771e-08	0	1	1	4	291575128	0	1931.94	950000000	69.81	High	0	5.56e-09
	FALSE	High	FIIPQIVK		0.00610647	0	1	1	2	291575128	0	957.613		53.47	High	0	0.003911
	FALSE	High	LKGEMMDLQHGSLFLQTPK		6.44042e-10	0	1	1	7	291575128	1	2173.11	210000000	81.27	High	0	1.2e-10
	FALSE	High	LKDDEVAQLK		0.00385269	0	1	1	2	291575128	1	1158.64	580000000	49.05	High	0	0.002385
	FALSE	High	VIGSGCNLDSAR	1xCarbamidomethyl [C6]	3.42329e-05	0	2	8	2	291575128; 5031857	0	1248.6	2200000000	90.63	High	0	1.497e-05
	FALSE	High	IVADKDYSVTANSK		2.93264e-07	0	1	1	2	291575128	1	1510.77	610000000	102.18	High	0	8.731e-08
	FALSE	High	LKDDEVAQLKK		0.00145417	0	1	1	3	291575128	2	1286.73	300000000	46.18	High	0	0.0008351
	FALSE	High	SLADELALVDVLEDK		1.99503e-07	0	1	1	2	291575128	0	1629.86	540000000	93.15	High	0	5.764e-08
	FALSE	High	SLADELALVDVLEDKLK		2.98056e-10	0	1	1	2	291575128	1	1871.04	96000000	90.17	High	0	5.247e-11
	FALSE	High	ITVVGVGQVGMACAISILGK	1xCarbamidomethyl [C13]	3.66375e-07	0	1	1	3	291575128	0	1973.09	57000000	48.63	High	0	1.114e-07
	FALSE	High	IVVVTAGVR		0.0101722	0	1	1	2	291575128	0	913.583	2200000000	52.19	High	0.0009534	0.03066
	FALSE	High	GLTSVINQK		0.0110728	0.000103019	1	1	1	291575128	0	959.552	2000000000	38.31	High	7.013e-05	0.00747
	FALSE	High	IHPVSTMVK		0.119258	0.0070689	1	1	1	291575128	0	1011.57	640000000	28.51	High	0.005685	0.09742
	FALSE	High	YLMAEK		0.13063	0.00802843	1	1	1	291575128	0	754.38	520000000	37.87	High	0.006536	0.108
FALSE	High	Master Protein	4503729	peptidyl-prolyl cis-trans isomerase FKBP4 [Homo sapiens]	0	111.472	58.8235	23	35	23	1	459	51.772	5.43	250000000	8.284	769.85	23
	Checked	Confidence	Sequence	Modifications	Qvality PEP	Qvality q-value	# Protein Groups	# Proteins	# PSMs	Master Protein Accessions	# Missed Cleavages	Theo. MH+ [Da]	Area: F2: Sample	Ions Score Mascot	Confidence Mascot	Percolator q-Value Mascot	Percolator PEP Mascot
	FALSE	High	IVSWLEYESSFSNEEAQK		2.17269e-08	0	1	1	2	4503729	0	2146	71000000	65.15	High	0	5.308e-09
	FALSE	High	GEAHLAVNDFELAR		0.00084826	0	1	1	1	4503729	0	1541.77	18000000	19.52	High	0	0.0004679
	FALSE	High	ATESGAQSAPLPMEGVDISPK		1.9126e-05	0	1	1	2	4503729	0	2085.02	150000000	48.57	High	0	7.891e-06
	FALSE	High	GEHSIVYLKPSYAFGSVGK		0.000217519	0	1	1	1	4503729	0	2039.06	210000000	35.46	High	0	0.0001075
	FALSE	High	RGEAHLAVNDFELAR		9.00672e-05	0	1	1	2	4503729	1	1697.87	85000000	33.73	High	0	4.158e-05
	FALSE	High	FEIGEGENLDLPYGLER		4.65617e-07	0	1	1	2	4503729	0	1950.94	150000000	77.56	High	0	1.641e-07
	FALSE	High	AWDIAIATMK		0.00238782	0	1	1	1	4503729	0	1119.59	110000000	60.87	High	0	0.001428
	FALSE	High	VFVHYTGWLLDGTK		6.44827e-06	0	1	1	4	4503729	0	1635.85	250000000	68.48	High	0	2.45e-06
	FALSE	High	GEGYAKPNEGAIVEVALEGYYK		7.07855e-09	0	1	1	2	4503729	0	2357.17	170000000	80.47	High	0	1.588e-09
	FALSE	High	AEASSGDHPTDTEMK		0.000416896	0	1	1	1	4503729	0	1575.66	9300000	48.94	High	0	0.0002183
	FALSE	High	AEASSGDHPTDTEMKEEQK		8.62934e-05	0	1	1	3	4503729	1	2089.9	80000000	51	High	0	6.019e-05
	FALSE	High	GEDLTEEEDGGIIR		8.55335e-06	0	1	1	1	4503729	0	1532.71	28000000	77.63	High	0	3.314e-06
	FALSE	High	EGTGTEMPMIGDR		0.000301139	0	1	1	2	4503729	0	1393.61	170000000	68.16	High	0	0.0001722
	FALSE	High	LASHLNLAMCHLK	1xCarbamidomethyl [C10]	3.95599e-08	0	1	1	1	4503729	0	1507.79	32000000	74.88	High	0	1.009e-08
	FALSE	High	AKESWEMNSEEKLEQSTIVK		0.0143962	0.000103019	1	1	1	4503729	2	2366.15	7600000	38.32	High	7.013e-05	0.009903
	FALSE	High	VLQLYPNNK		0.0164787	0.000201515	1	1	1	4503729	0	1088.61	290000000	35.57	High	0.0002042	0.01147
	FALSE	High	DKFSFDLGK		0.020169	0.000667482	1	1	1	4503729	1	1056.54	160000000	44.76	High	0.0004528	0.01426
	FALSE	High	ALELDSNNEK		0.0311552	0.000911894	1	1	1	4503729	0	1132.55	98000000	35.92	High	0.0006173	0.02276
	FALSE	High	TQLAVCQQR	1xCarbamidomethyl [C6]	0.038326	0.00124589	1	1	1	4503729	0	1103.56	88000000	46.96	High	0.0009051	0.02851
	FALSE	High	FDSSLDRK		0.0423094	0.00131946	1	1	1	4503729	1	967.484	55000000	43.2	High	0.0009534	0.03173
	FALSE	High	FSFDLGK		0.0640908	0.00329389	1	1	2	4503729	0	813.414	77000000	40.18	High	0.005056	0.08829
	FALSE	High	FQIPPNAELK		0.116555	0.00699886	1	1	1	4503729	0	1156.64		17.21	High	0.005636	0.09505
	FALSE	High	FDSSLDR		0.127701	0.00768375	1	1	1	4503729	0	839.389	58000000	43.18	High	0.006352	0.1054
FALSE	High	Master Protein	94721241	isoleucine--tRNA ligase, cytoplasmic [Homo sapiens]	0	110.856	24.3265	28	42	28	1	1262	144.406	6.15	270000000	1.955	683.774	28
	Checked	Confidence	Sequence	Modifications	Qvality PEP	Qvality q-value	# Protein Groups	# Proteins	# PSMs	Master Protein Accessions	# Missed Cleavages	Theo. MH+ [Da]	Area: F2: Sample	Ions Score Mascot	Confidence Mascot	Percolator q-Value Mascot	Percolator PEP Mascot
	FALSE	High	VLIDPVSVQDKDTLSIHYLMLPR		6.72414e-09	0	1	1	1	94721241	1	2652.44	56000000	57.92	High	0	1.5e-09
	FALSE	High	NYPDPVSIIQK		0.000924041	0	1	1	2	94721241	0	1273.68	9200000	28.04	High	0	0.004097
	FALSE	High	VLIDPVSVQDK		0.000548248	0	1	1	1	94721241	0	1212.68	36000000	60.5	High	0	0.0002921
	FALSE	High	YRPLFDYFLK		0.000520805	0	1	1	2	94721241	0	1361.73	110000000	37.58	High	0	0.0002763
	FALSE	High	QLSSEELEQFQK		0.000260356	0	1	1	2	94721241	0	1465.72	110000000	38.76	High	0	0.0001316
	FALSE	High	FLIQNVLR		0.0105234	0	1	1	2	94721241	0	1002.61	200000000	37.44	High	7.013e-05	0.007077
	FALSE	High	VENMVDQLLR		0.000956216	0	1	1	2	94721241	0	1216.64	180000000	51.63	High	0	0.0005331
	FALSE	High	LQKEEEIEFLYNENTVR		6.72619e-08	0	1	1	1	94721241	1	2154.07	34000000	67.55	High	0	1.796e-08
	FALSE	High	LFLNETQTQEITEDIPVK		1.04053e-08	0	1	1	1	94721241	0	2118.1	53000000	120.24	High	0	2.41e-09
	FALSE	High	YIIEELNVR		0.000981079	0	1	1	3	94721241	0	1148.63	51000000	51.17	High	0	0.003656
	FALSE	High	TESAVSQMQSVIELGR		7.8468e-08	0	1	1	1	94721241	0	1734.87		82.85	High	0	2.109e-08
	FALSE	High	NVIVNGLVLASDGQK		0.000406328	0	1	1	2	94721241	0	1526.85	48000000	32.67	High	0	0.0002114
	FALSE	High	AEPDHMVLGK		0.00523794	0	1	1	2	94721241	0	1096.55	27000000	36.48	High	7.013e-05	0.00794
	FALSE	High	FVDILTNWYVR		7.71828e-06	0	1	1	2	94721241	0	1425.75	130000000	80.12	High	0	2.96e-06
	FALSE	High	YAHQSGFHVDR		0.000197972	0	1	1	1	94721241	0	1316.61	65000000	56.86	High	0	9.769e-05
	FALSE	High	TGTIVVEGHELHDEDIR		9.1541e-08	0	1	1	1	94721241	0	1919.95	8200000	49.79	High	0	2.506e-08
	FALSE	High	NNDLCYWVPELVR	1xCarbamidomethyl [C5]	0.00147926	0	1	1	1	94721241	0	1677.81	33000000	45.26	High	0	0.0008495
	FALSE	High	DVLLPWYNAYR		0.000819716	0	1	1	1	94721241	0	1409.72	210000000	42.18	High	0	0.0004507
	FALSE	High	LLILMEAR		0.0117498	0.000103019	1	1	2	94721241	0	958.575	89000000	47.44	High	7.013e-05	0.007971
	FALSE	High	LRAEPDHMVLGK		0.0116506	0.000103019	1	1	1	94721241	1	1365.73	21000000	15.65	High	7.013e-05	0.007848
	FALSE	High	ESVDHLTIPSR		0.0212115	0.000667482	1	1	2	94721241	0	1253.65	110000000	24.41	High	0.0004528	0.0151
	FALSE	High	LYLINSPVVR		0.0270408	0.000736618	1	1	2	94721241	0	1173.7	340000000	33.9	High	0.0004992	0.01956
	FALSE	High	AVPSWFVR		0.0319417	0.000911894	1	1	1	94721241	0	961.525	270000000	31.39	High	0.0006173	0.02336
	FALSE	High	MGITEYNNQCR	1xCarbamidomethyl [C10]	0.0402704	0.00131946	1	1	1	94721241	0	1385.59	10000000	19.44	High	0.0009534	0.03006
	FALSE	High	LESDYEILER		0.049844	0.00238794	1	1	1	94721241	0	1266.62	1300000	13.7	High	0.001735	0.03788
	FALSE	High	LYTVVPR		0.0678001	0.00359435	1	1	1	94721241	0	847.504	160000000	38.81	High	0.002718	0.05295
	FALSE	High	SDTPLIYK		0.0840621	0.00443926	1	1	1	94721241	0	936.504	120000000	19.59	High	0.00339	0.06669
	FALSE	High	SVVTSIFGVK		0.134625	0.00828771	1	1	2	94721241	0	1036.6	180000000	28.49	High	0.006722	0.1116
FALSE	High	Master Protein	4503529	eukaryotic initiation factor 4A-I isoform 1 [Homo sapiens]	0	110.375	54.6798	21	45	10	1	406	46.125	5.48	630000000	16.783	1054.61	21
	Checked	Confidence	Sequence	Modifications	Qvality PEP	Qvality q-value	# Protein Groups	# Proteins	# PSMs	Master Protein Accessions	# Missed Cleavages	Theo. MH+ [Da]	Area: F2: Sample	Ions Score Mascot	Confidence Mascot	Percolator q-Value Mascot	Percolator PEP Mascot
	FALSE	High	LQMEAPHIIVGTPGR		6.78402e-08	0	1	2	8	4503529	0	1618.87	650000000	95.59	High	0	1.81e-08
	FALSE	High	LNSNTQVVLLSATMPSDVLEVTKK		7.71359e-08	0	1	2	2	4503529	1	2587.4	38000000	63.76	High	0	2.079e-08
	FALSE	High	GIDVQQVSLVINYDLPTNR		1.52954e-08	0	2	2	2	4503529; 83700235	0	2144.13	250000000	107.46	High	0	3.625e-09
	FALSE	High	GIYAYGFEKPSAIQQR		1.1058e-05	0	3	4	4	4503529; 7661920; 83700235	0	1827.94	620000000	45.19	High	0	3.414e-05
	FALSE	High	GFKDQIYDIFQK		0.00388572	0	1	2	2	4503529	1	1501.77	300000000	31.21	High	0	0.002409
	FALSE	High	VLITTDLLAR		0.000442638	0	2	2	2	4503529; 83700235	0	1114.68	2800000000	71.15	High	0	0.0002328
	FALSE	High	MFVLDEADEMLSR	1xOxidation [M1]	2.34742e-07	0	2	3	1	4503529; 83700235	0	1571.71	26000000	62.89	High	0	6.902e-08
	FALSE	High	VVMALGDYMGASCHACIGGTNVR	2xCarbamidomethyl [C13; C16]	1.44145e-06	0	1	2	1	4503529	0	2439.1	13000000	39.04	High	0	4.874e-07
	FALSE	High	MFVLDEADEMLSR		1.38147e-05	0	2	3	3	4503529; 83700235	0	1555.71	1300000000	46.44	High	0	0.0001179
	FALSE	High	KGVAINMVTEEDKR		1.11496e-06	0	1	1	1	4503529	2	1589.83	18000000	85.05	High	0	3.701e-07
	FALSE	High	LNSNTQVVLLSATMPSDVLEVTK		8.69312e-09	0	1	2	1	4503529	0	2459.31	57000000	72.78	High	0	1.983e-09
	FALSE	High	ATQALVLAPTR		0.00145417	0	1	2	3	4503529	0	1140.67	780000000	76.39	High	0	0.0008316
	FALSE	High	KEELTLEGIR		0.00705774	0	1	2	2	4503529	1	1187.66	400000000	50.66	High	0	0.0046
	FALSE	High	GYDVIAQAQSGTGK		0.000296027	0	2	3	2	4503529; 83700235	0	1394.69	530000000	63.78	High	0	0.0001507
	FALSE	High	DQIYDIFQK		0.0125736	0.000103019	1	2	2	4503529	0	1169.58	470000000	39.67	High	7.013e-05	0.009777
	FALSE	High	QFYINVER		0.0232616	0.000667482	2	3	2	4503529; 83700235	0	1068.55	400000000	33.89	High	0.002996	0.06075
	FALSE	High	EELTLEGIR		0.0494387	0.0023185	1	2	1	4503529	0	1059.57	250000000	40.91	High	0.00163	0.03747
	FALSE	High	VFDMLNR		0.0572367	0.00284408	2	3	2	4503529; 83700235	0	894.45	1000000000	42.26	High	0.002099	0.04387
	FALSE	High	FMRDPIR		0.0795308	0.00414745	2	3	1	4503529; 83700235	1	934.493	110000000	27.24	High	0.003141	0.06289
	FALSE	High	ELAQQIQK		0.104647	0.00563169	2	3	1	4503529; 83700235	0	957.536	790000000	24.73	High	0.004508	0.0848
	FALSE	High	VDWLTEK		0.114783	0.00686511	3	4	1	4503529; 7661920; 83700235	0	890.462	250000000	37.13	High	0.005549	0.09321
	FALSE	High	QFYINVEREEWK		0.139768	0.00885536	2	3	1	4503529; 83700235	1	1640.81	31000000	6.91	High	0.007149	0.1156
FALSE	High	Master Protein	4505763	phosphoglycerate kinase 1 [Homo sapiens]	0	109.901	50.5995	18	38	18	1	417	44.586	8.1	480000000	5.813	884.926	18
	Checked	Confidence	Sequence	Modifications	Qvality PEP	Qvality q-value	# Protein Groups	# Proteins	# PSMs	Master Protein Accessions	# Missed Cleavages	Theo. MH+ [Da]	Area: F2: Sample	Ions Score Mascot	Confidence Mascot	Percolator q-Value Mascot	Percolator PEP Mascot
	FALSE	High	ALESPERPFLAILGGAK		1.41655e-07	0	1	1	2	4505763	0	1769	380000000	33.49	High	0	1.001e-05
	FALSE	High	VSHVSTGGGASLELLEGK		1.14432e-05	0	1	2	6	4505763	0	1740.91	170000000	44.02	High	0	4.52e-06
	FALSE	High	LGDVYVNDAFGTAHR		1.96176e-06	0	1	2	5	4505763	0	1634.79	410000000	76.18	High	0	3.092e-06
	FALSE	High	ACANPAAGSVILLENLR	1xCarbamidomethyl [C2]	1.13353e-08	0	1	1	4	4505763	0	1768.94	360000000	86.97	High	0	2.641e-09
	FALSE	High	ITLPVDFVTADK		0.000342396	0	1	1	1	4505763	0	1318.73	62000000	36.63	High	0	0.0001755
	FALSE	High	VLNNMEIGTSLFDEEGAK		5.76737e-07	0	1	1	1	4505763	0	1966.94	17000000	80.74	High	0	1.814e-07
	FALSE	High	IQLINNMLDK		0.00257874	0	1	1	1	4505763	0	1201.66	190000000	38.05	High	0	0.001553
	FALSE	High	YSLEPVAVELK		0.000121532	0	1	1	2	4505763	0	1247.69	480000000	56.6	High	0	5.751e-05
	FALSE	High	ITLPVDFVTADKFDENAK		3.5081e-09	0	1	1	2	4505763	1	2023.04	370000000	61.63	High	0	7.423e-10
	FALSE	High	QIVWNGPVGVFEWEAFAR		9.96926e-09	0	1	1	2	4505763	0	2105.06	11000000	85.85	High	0	2.287e-09
	FALSE	High	ALMDEVVK		0.00761955	0	1	1	2	4505763	0	904.481	510000000	55.39	High	0	0.004966
	FALSE	High	AHSSMVGVNLPQK		9.00672e-05	0	1	1	3	4505763	0	1367.71	430000000	43.53	High	0	0.001073
	FALSE	High	VDFNVPMK		0.0123625	0.000103019	1	2	1	4505763	0	949.481	360000000	42.02	High	7.013e-05	0.008425
	FALSE	High	FCLDNGAK	1xCarbamidomethyl [C2]	0.027496	0.000736618	1	1	1	4505763	0	924.424	3100000	17.24	High	0.0004992	0.01982
	FALSE	High	AGGFLMK		0.0355779	0.000989495	1	1	2	4505763	0	723.386	320000000	49.07	High	0.0007314	0.02633
	FALSE	High	YAEAVTR		0.0389639	0.00124589	1	1	1	4505763	0	809.415	440000000	49.03	High	0.0009534	0.02907
	FALSE	High	LTLDKLDVK		0.0764334	0.004011	1	1	1	4505763	1	1044.63	73000000	36.74	High	0.002996	0.06043
	FALSE	High	DCVGPEVEK	1xCarbamidomethyl [C2]	0.0945795	0.00499166	1	1	1	4505763	0	1032.47	46000000	27.3	High	0.003924	0.07573
FALSE	High	Master Protein	47604944	SCY1-like protein 2 [Homo sapiens]	0	109.298	28.6329	22	39	22	1	929	103.642	8.22	350000000	3.095	765.66	22
	Checked	Confidence	Sequence	Modifications	Qvality PEP	Qvality q-value	# Protein Groups	# Proteins	# PSMs	Master Protein Accessions	# Missed Cleavages	Theo. MH+ [Da]	Area: F2: Sample	Ions Score Mascot	Confidence Mascot	Percolator q-Value Mascot	Percolator PEP Mascot
	FALSE	High	LGSSSLTNIPEEVR		3.79138e-07	0	1	1	2	47604944	0	1501.79	300000000	99.9	High	0	1.096e-05
	FALSE	High	LLLNVTPTVRPDADQMTK		0.000213827	0	1	1	5	47604944	0	2012.08	27000000	27.88	High	0	0.0002956
	FALSE	High	SLDIGNQMNVSEEMK		4.90308e-06	0	1	1	1	47604944	0	1694.77	51000000	49.13	High	0	1.812e-06
	FALSE	High	MVHGNITPENIILNK		4.20411e-05	0	1	1	3	47604944	0	1692.91	200000000	36.5	High	0	6.77e-05
	FALSE	High	VTADVTSAVMGNPVTR		1.87842e-08	0	1	1	3	47604944	0	1617.83	130000000	101.33	High	0	4.529e-09
	FALSE	High	VFNNIGADLLTGSESENKEDGLQNK		2.08229e-07	0	1	1	2	47604944	1	2692.31	95000000	37.45	High	0	6.044e-08
	FALSE	High	SQQPLKPQVHTPVATVK		0.000416896	0	1	1	2	47604944	0	1858.05	77000000	38.29	High	0	0.0002173
	FALSE	High	EPAVLMGILGIYK		0.00153074	0	1	1	1	47604944	0	1403.8	42000000	67	High	0	0.0008852
	FALSE	High	VNSLVCLGK	1xCarbamidomethyl [C6]	0.00375527	0	1	1	2	47604944	0	989.545	37000000	36.54	High	0	0.002323
	FALSE	High	LILPELGPVFK		0.0029819	0	1	1	2	47604944	0	1225.76	490000000	56.02	High	0	0.001815
	FALSE	High	YGLLQVSEGLSFLHSSVK		4.02308e-09	0	1	1	2	47604944	0	1964.05	68000000	111.89	High	0	8.676e-10
	FALSE	High	FEKDQIIDSLKR		0.000215665	0	1	1	2	47604944	2	1491.82	41000000	29.98	High	0	0.0001065
	FALSE	High	DQIIDSLKR		0.00808702	0	1	1	1	47604944	1	1087.61	51000000	38.24	High	0	0.005294
	FALSE	High	LLTVQHPLEESR		5.97184e-05	0	1	1	2	47604944	0	1421.77	250000000	46.26	High	0	2.679e-05
	FALSE	High	TKLEQLHIMQEQQK		0.000325255	0	1	1	1	47604944	1	1753.93	20000000	17.46	High	0	0.000166
	FALSE	High	ASLTLEEK		0.010613	0.000103019	1	1	1	47604944	0	890.483	53000000	22.51	High	7.013e-05	0.007124
	FALSE	High	GKPIFEVNK		0.0219357	0.000667482	1	1	1	47604944	0	1031.59	62000000	39.26	High	0.0004528	0.01552
	FALSE	High	MDLLLTK		0.0252925	0.000736618	1	1	2	47604944	0	833.48	84000000	50.6	High	0.0004992	0.01819
	FALSE	High	HIASGGNGLAWK		0.0640908	0.00329389	1	1	1	47604944	0	1210.63		15.23	High	0.002405	0.04959
	FALSE	High	MESMLNK	1xAcetyl [N-Term]	0.0758275	0.004011	1	1	1	47604944	0	894.406	3700000	16.59	High	0.002996	0.05955
	FALSE	High	ILEYLDK		0.0820918	0.00437722	1	1	1	47604944	0	893.498	2000000	30.67	High	0.003297	0.06482
	FALSE	High	LYDVETK		0.126738	0.00754128	1	1	1	47604944	0	867.446	80000000	33.16	High	0.006206	0.1046
FALSE	High	Master Protein	24307939	T-complex protein 1 subunit epsilon [Homo sapiens]	0	108.69	42.1442	22	42	22	1	541	59.633	5.66	340000000	5.158	791.407	22
	Checked	Confidence	Sequence	Modifications	Qvality PEP	Qvality q-value	# Protein Groups	# Proteins	# PSMs	Master Protein Accessions	# Missed Cleavages	Theo. MH+ [Da]	Area: F2: Sample	Ions Score Mascot	Confidence Mascot	Percolator q-Value Mascot	Percolator PEP Mascot
	FALSE	High	ISDSVLVDIK		0.00108716	0	1	1	1	24307939	0	1088.62	120000000	50.4	High	0	0.0006091
	FALSE	High	QQISLATQMVR		0.00201255	0	1	1	3	24307939	0	1274.69	180000000	45.49	High	0	0.001181
	FALSE	High	EMNPALGIDCLHK	1xCarbamidomethyl [C10]	0.000288522	0	1	1	1	24307939	0	1497.72	89000000	44.51	High	0	0.0001458
	FALSE	High	LDVTSVEDYK		0.000306339	0	1	1	1	24307939	0	1168.57	120000000	59.03	High	0	0.0001567
	FALSE	High	FEEMIQQIK		0.00084826	0	1	1	1	24307939	0	1165.59	74000000	49.9	High	0	0.0004664
	FALSE	High	ISDSVLVDIKDTEPLIQTAK		2.26771e-08	0	1	1	1	24307939	1	2185.2	64000000	69.37	High	0	5.573e-09
	FALSE	High	IAILTCPFEPPKPK	1xCarbamidomethyl [C6]	0.000151829	0	1	1	4	24307939	0	1610.9	170000000	41.91	High	0	0.002886
	FALSE	High	FSELTAEK		0.0104345	0	1	1	1	24307939	0	924.467	160000000	66.31	High	0	0.007
	FALSE	High	LGFAGLVQEISFGTTK		1.59741e-06	0	1	1	2	24307939	0	1667.9	460000000	65.18	High	0	5.426e-07
	FALSE	High	LMGLEALK		0.00510564	0	1	1	4	24307939	0	874.507		44.87	High	7.013e-05	0.008137
	FALSE	High	WVGGPEIELIAIATGGR		1.84597e-09	0	1	1	3	24307939	0	1738.95	31000000	112.6	High	0	3.732e-10
	FALSE	High	IADGYEQAAR		0.000885341	0	1	1	1	24307939	0	1093.53	250000000	72.23	High	0	0.0004895
	FALSE	High	GVIVDKDFSHPQMPK		3.75906e-07	0	1	1	4	24307939	1	1697.87	170000000	68.96	High	0	1.139e-07
	FALSE	High	QQHVIETLIGK		0.000739717	0	1	1	3	24307939	0	1265.72	32000000	41.53	High	0	0.0008417
	FALSE	High	ASMGTLAFDEYGRPFLIIK	1xAcetyl [N-Term]	1.73965e-07	0	1	1	2	24307939	0	2171.12	79000000	53.1	High	0	4.968e-08
	FALSE	High	ASMGTLAFDEYGRPFLIIK	1xAcetyl [N-Term]; 1xOxidation [M3]	2.85915e-06	0	1	1	1	24307939	0	2187.12	18000000	60.34	High	0	1.018e-06
	FALSE	High	HKLDVTSVEDYK		0.0150174	0.000201515	1	1	1	24307939	1	1433.73	20000000	15.66	High	0.0001371	0.01034
	FALSE	High	MLVIEQCK	1xCarbamidomethyl [C7]	0.0166182	0.000300381	1	1	1	24307939	0	1020.52	100000000	39.72	High	0.0002042	0.01153
	FALSE	High	VAIEHLDK		0.020169	0.000667482	1	1	2	24307939	0	924.515	160000000	36.76	High	0.0004528	0.01426
	FALSE	High	LMVELSK		0.0335729	0.000989495	1	1	1	24307939	0	819.464	150000000	31.53	High	0.0007314	0.02463
	FALSE	High	DVDFELIK		0.0386437	0.00124589	1	1	2	24307939	0	978.514	310000000	30.21	High	0.0009051	0.02887
	FALSE	High	AVTIFIR		0.0630665	0.00322729	1	1	1	24307939	0	819.509		39.38	High	0.002357	0.04867
	FALSE	High	MIIEEAK		0.0700089	0.00382241	1	1	1	24307939	0	833.444	98000000	30.46	High	0.002874	0.05466
FALSE	High	Master Protein	50345984	ATP synthase subunit alpha, mitochondrial isoform a precursor [Homo sapiens]	0	106.787	40.3255	19	42	19	1	553	59.714	9.13	540000000	3.739	1177.98	19
	Checked	Confidence	Sequence	Modifications	Qvality PEP	Qvality q-value	# Protein Groups	# Proteins	# PSMs	Master Protein Accessions	# Missed Cleavages	Theo. MH+ [Da]	Area: F2: Sample	Ions Score Mascot	Confidence Mascot	Percolator q-Value Mascot	Percolator PEP Mascot
	FALSE	High	FENAFLSHVVSQHQALLGTIR		1.17087e-14	0	1	3	3	50345984	0	2367.26	350000000	107.07	High	0	9.437e-16
	FALSE	High	EAYPGDVFYLHSR		1.0326e-05	0	1	3	4	50345984	0	1553.74	63000000	51.01	High	0	2.956e-05
	FALSE	High	ILGADTSVDLEETGR		5.11284e-09	0	1	3	4	50345984	0	1575.79	260000000	139.8	High	0	1.119e-09
	FALSE	High	HALIIYDDLSK		3.3931e-06	0	1	3	5	50345984	0	1287.69	13000000	76.23	High	0	1.224e-06
	FALSE	High	AVDSLVPIGR		0.00755499	0	1	3	2	50345984	0	1026.59	580000000	42.38	High	0	0.006657
	FALSE	High	NVQAEEMVEFSSGLK		5.62284e-06	0	1	3	6	50345984	0	1667.79	76000000	66.48	High	0	6.628e-06
	FALSE	High	TSIAIDTIINQK		0.000247322	0	1	3	1	50345984	0	1316.74	470000000	35.55	High	0	0.0001239
	FALSE	High	TGAIVDVPVGEELLGR		0.000219389	0	1	2	1	50345984	0	1624.89	510000000	45.26	High	0	0.0001085
	FALSE	High	QGQYSPMAIEEQVAVIYAGVR		6.66682e-09	0	1	3	2	50345984	0	2309.16	25000000	99.07	High	0	1.482e-09
	FALSE	High	GYLDKLEPSK		0.0048925	0	1	3	1	50345984	1	1149.62	69000000	51.35	High	0	0.003082
	FALSE	High	VLSIGDGIAR		0.00595235	0	1	3	3	50345984	0	1000.58	410000000	45.37	High	0	0.003831
	FALSE	High	VVDALGNAIDGK		0.00353739	0	1	2	1	50345984	0	1171.63	480000000	56.89	High	0	0.002183
	FALSE	High	LTDADAMK		0.0130067	0.000103019	1	3	1	50345984	0	864.413	120000000	48.65	High	7.013e-05	0.008828
	FALSE	High	APGIIPR		0.0186987	0.000593526	1	3	3	50345984	0	723.451	2100000	55.1	High	0.0007314	0.02666
	FALSE	High	GIRPAINVGLSVSR		0.0347048	0.000989495	1	3	1	50345984	0	1438.85	270000000	4.41	High	0.0007314	0.02565
	FALSE	High	LELAQYR		0.0412779	0.00131946	1	3	1	50345984	0	892.489	520000000	39.72	High	0.0009534	0.03077
	FALSE	High	EPMQTGIK		0.0625601	0.00322729	1	3	1	50345984	0	903.46	230000000	22.61	High	0.002357	0.04825
	FALSE	High	ELIIGDR		0.0909473	0.00485996	1	3	1	50345984	0	815.462	310000000	40.23	High	0.003675	0.07245
	FALSE	High	LTELLK		0.10961	0.00636773	1	3	1	50345984	0	716.455		34.73	High	0.005056	0.08891
FALSE	High	Master Protein	4507677	endoplasmin precursor [Homo sapiens]	0	104.323	33.1258	23	33	22	1	803	92.411	4.84	310000000	2.875	648.674	23
	Checked	Confidence	Sequence	Modifications	Qvality PEP	Qvality q-value	# Protein Groups	# Proteins	# PSMs	Master Protein Accessions	# Missed Cleavages	Theo. MH+ [Da]	Area: F2: Sample	Ions Score Mascot	Confidence Mascot	Percolator q-Value Mascot	Percolator PEP Mascot
	FALSE	High	FQSSHHPTDITSLDQYVER		6.60999e-09	0	1	1	3	4507677	0	2260.06	150000000	79.22	High	0	1.471e-09
	FALSE	High	NLLHVTDTGVGMTR		1.26812e-05	0	1	1	1	4507677	0	1513.78	110000000	70.82	High	0	5.071e-06
	FALSE	High	IADDKYNDTFWK		3.16849e-06	0	1	1	2	4507677	1	1515.71	130000000	60.31	High	0	1.139e-06
	FALSE	High	GVVDSDDLPLNVSR		5.62284e-06	0	1	1	2	4507677	0	1485.75	240000000	81.72	High	0	2.103e-06
	FALSE	High	FAFQAEVNR		0.00105961	0	1	1	2	4507677	0	1081.54	190000000	59.51	High	0	0.0005943
	FALSE	High	LISLTDENALSGNEELTVK		5.81873e-06	0	1	1	1	4507677	0	2046.06	41000000	87.05	High	0	2.177e-06
	FALSE	High	VFITDDFHDMMPK		0.000650602	0	1	1	3	4507677	0	1595.72	42000000	38.44	High	0	0.0006877
	FALSE	High	EEASDYLELDTIK		0.000389305	0	1	1	2	4507677	0	1525.73	46000000	47.45	High	0	0.0002026
	FALSE	High	EFEPLLNWMK		0.00211849	0	1	1	1	4507677	0	1306.65	140000000	42.58	High	0	0.001257
	FALSE	High	DISTNYYASQK		0.00372334	0	1	1	1	4507677	0	1289.6	53000000	48.61	High	0	0.002298
	FALSE	High	TDDEVVQR		0.009109	0	1	1	1	4507677	0	961.459	16000000	44.9	High	0	0.006016
	FALSE	High	LGVIEDHSNR		0.000416896	0	1	1	2	4507677	0	1139.58	130000000	66.06	High	0	0.0002167
	FALSE	High	YSQFINFPIYVWSSK		2.62457e-06	0	1	1	2	4507677	0	1878.94	130000000	65.1	High	0	9.255e-07
	FALSE	High	EAESSPFVER		0.000503276	0	1	1	1	4507677	0	1150.54	74000000	61.51	High	0	0.0002653
	FALSE	High	ELISNASDALDK		6.23301e-05	0	2	4	1	4507677; 431822403	0	1275.64	1300000000	63.2	High	0	2.805e-05
	FALSE	High	EAVEKEFEPLLNWMK		5.91921e-06	0	1	1	1	4507677	1	1862.94	24000000	50.09	High	0	2.237e-06
	FALSE	High	TVWDWELMNDIKPIWQRPSK		3.14242e-05	0	1	1	1	4507677	0	2542.29	96000000	30.42	High	0	1.345e-05
	FALSE	High	SILFVPTSAPR		0.0412779	0.00131946	1	1	1	4507677	0	1187.68	410000000	26.21	High	0.0009534	0.03078
	FALSE	High	GLFDEYGSK		0.0451825	0.00165522	1	1	1	4507677	0	1015.47	140000000	21.8	High	0.001296	0.03418
	FALSE	High	TFEINPR		0.0466881	0.0019909	1	1	1	4507677	0	876.457	270000000	33.79	High	0.001409	0.03533
	FALSE	High	IYFMAGSSR		0.060085	0.00299372	1	1	1	4507677	0	1031.5	57000000	39.17	High	0.002202	0.04623
	FALSE	High	EGVKFDESEK		0.0902363	0.00479	1	1	1	4507677	1	1167.55	5200000	15.99	High	0.003629	0.07185
	FALSE	High	YLNFVK		0.142934	0.00891808	1	1	1	4507677	0	783.44	21000000	11.51	High	0.007234	0.1187
FALSE	High	Master Protein	100913206	ATP-dependent RNA helicase A [Homo sapiens]	0	101.608	19.7638	22	36	22	1	1270	140.869	6.84	170000000	1.354	583.694	22
	Checked	Confidence	Sequence	Modifications	Qvality PEP	Qvality q-value	# Protein Groups	# Proteins	# PSMs	Master Protein Accessions	# Missed Cleavages	Theo. MH+ [Da]	Area: F2: Sample	Ions Score Mascot	Confidence Mascot	Percolator q-Value Mascot	Percolator PEP Mascot
	FALSE	High	YQILPLHSQIPR		0.000758954	0	1	1	4	100913206	0	1464.83	180000000	37.96	High	0	0.001526
	FALSE	High	LQISHEAAACITGLR	1xCarbamidomethyl [C10]	0.000516366	0	1	1	2	100913206	0	1639.86	11000000	34.65	High	0	0.000274
	FALSE	High	TPLHEIALSIK		0.000623349	0	1	1	1	100913206	0	1221.72	97000000	56.43	High	0	0.0003361
	FALSE	High	VFDPVPVGVTK		0.00333212	0	1	1	1	100913206	0	1157.66	93000000	8.6	High	0	0.002034
	FALSE	High	LETHMTPEMFR		0.000159831	0	1	1	2	100913206	0	1391.64	80000000	55.42	High	0	7.76e-05
	FALSE	High	AIEPPPLDAVIEAEHTLR		1.92787e-07	0	1	1	3	100913206	0	1971.05	120000000	66.64	High	0	5.593e-08
	FALSE	High	VQSDGQIVLVDDWIK		4.81984e-06	0	1	1	1	100913206	0	1714.9	37000000	57.36	High	0	1.784e-06
	FALSE	High	QPAIISQLDPVNER		0.000529797	0	1	1	2	100913206	0	1579.84	70000000	36.58	High	0	0.0002805
	FALSE	High	LGGIGQFLAK		0.000908362	0	1	1	2	100913206	0	1003.59	180000000	44.1	High	0	0.0005044
	FALSE	High	AAECNIVVTQPR	1xCarbamidomethyl [C4]	0.00155715	0	1	1	1	100913206	0	1357.69	57000000	74.15	High	0	0.0008976
	FALSE	High	KFESEILEAISQNSVVIIR		2.53544e-07	0	1	1	1	100913206	1	2175.2		64.18	High	0	7.453e-08
	FALSE	High	TTQVPQFILDDFIQNDR		4.38534e-07	0	1	1	2	100913206	0	2050.02	130000000	61.74	High	0	1.356e-07
	FALSE	High	LAQFEPSQR		0.00222999	0	1	1	2	100913206	0	1075.55	17000000	70.49	High	0	0.001321
	FALSE	High	YGDGPRPPK		0.0077503	0	1	1	3	100913206	0	986.505	73000000	34.16	High	0	0.006377
	FALSE	High	KVFDPVPVGVTK		0.00172545	0	1	1	1	100913206	1	1285.75	12000000	30.25	High	0	0.001001
	FALSE	High	GISHVIVDEIHER		9.07883e-07	0	1	1	2	100913206	0	1503.79	100000000	46.25	High	0	4.831e-05
	FALSE	High	DVVQAYPEVR		0.0123625	0.000103019	1	1	1	100913206	0	1175.61	56000000	34.48	High	7.013e-05	0.008428
	FALSE	High	LAAQSCALSLVR	1xCarbamidomethyl [C6]	0.0221205	0.000667482	1	1	1	100913206	0	1288.7	40000000	55.03	High	0.0004528	0.01579
	FALSE	High	MTPSYEIR		0.0205108	0.000667482	1	1	1	100913206	0	996.482	25000000	40.04	High	0.0004528	0.01451
	FALSE	High	LNMATLR		0.0259348	0.000736618	1	1	1	100913206	0	818.455	56000000	35.12	High	0.0004992	0.01861
	FALSE	High	DFVNYLVR		0.0490365	0.0023185	1	1	1	100913206	0	1025.54	92000000	41.61	High	0.00163	0.03728
	FALSE	High	ISAVSVAER		0.0717093	0.00395058	1	1	1	100913206	0	931.521	50000000	20.26	High	0.002958	0.0564
FALSE	High	Master Protein	42544159	heat shock protein 105 kDa [Homo sapiens]	0	100.574	28.0886	18	26	18	1	858	96.804	5.39	120000000	1.683	594.978	18
	Checked	Confidence	Sequence	Modifications	Qvality PEP	Qvality q-value	# Protein Groups	# Proteins	# PSMs	Master Protein Accessions	# Missed Cleavages	Theo. MH+ [Da]	Area: F2: Sample	Ions Score Mascot	Confidence Mascot	Percolator q-Value Mascot	Percolator PEP Mascot
	FALSE	High	LMNDMTAVALNYGIYK		1.06825e-06	0	1	1	1	42544159	0	1816.9	23000000	69.61	High	0	3.511e-07
	FALSE	High	VEDVSAVEIVGGATR		5.38724e-06	0	1	1	1	42544159	0	1501.79	75000000	59.36	High	0	2.014e-06
	FALSE	High	KPVTDCVISVPSFFTDAER	1xCarbamidomethyl [C6]	3.72926e-05	0	1	1	1	42544159	0	2168.07	14000000	42.92	High	0	1.623e-05
	FALSE	High	SVLDAAQIVGLNCLR	1xCarbamidomethyl [C13]	1.19436e-05	0	1	1	1	42544159	0	1628.88	43000000	51.07	High	0	4.755e-06
	FALSE	High	AGGIETIANEFSDR		2.81061e-06	0	1	1	2	42544159	0	1479.71	130000000	72.5	High	0	1.149e-06
	FALSE	High	NAVEEYVYEFR		0.00165322	0	1	1	2	42544159	0	1418.66	110000000	38.11	High	0	0.0009572
	FALSE	High	LLTETEDWLYEEGEDQAK		0.000130147	0	1	1	1	42544159	0	2168.99	20000000	26.17	High	0	6.234e-05
	FALSE	High	FVVQNVSAQK		0.00061277	0	1	1	1	42544159	0	1119.62	100000000	48.72	High	0	0.0003306
	FALSE	High	FQEAEERPK		0.000752487	0	1	1	2	42544159	0	1133.56	120000000	62.22	High	0	0.0004121
	FALSE	High	YNHIDESEMK		0.000385987	0	1	1	1	42544159	0	1265.55	16000000	44.36	High	0	0.0002004
	FALSE	High	SVNEVMEWMNNVMNAQAK		3.13957e-08	0	1	1	2	42544159	0	2094.94	23000000	64.7	High	0	7.893e-09
	FALSE	High	VVNVELPIEANLVWQLGK		1.30072e-06	0	1	1	2	42544159	0	2021.14	39000000	54.15	High	0	3.869e-06
	FALSE	High	FICEQDHQNFLR	1xCarbamidomethyl [C3]	2.38941e-05	0	1	1	2	42544159	0	1606.74	52000000	63.05	High	0	1.487e-05
	FALSE	High	IEVPLYSLLEQTHLK		4.94523e-06	0	1	1	3	42544159	0	1783	91000000	57.49	High	0	1.84e-06
	FALSE	High	ENLSYDLVPLK		0.0166182	0.000300381	1	1	1	42544159	0	1290.69	46000000	25.45	High	0.0002042	0.0116
	FALSE	High	AFNDPFIQK		0.0272675	0.000736618	1	1	1	42544159	0	1079.55		17.58	High	0.0004992	0.0198
	FALSE	High	VLGTAFDPFLGGK		0.0625601	0.00322729	1	1	1	42544159	0	1321.72	12000000	28.11	High	0.002357	0.04827
	FALSE	High	MFEELGQR		0.0734481	0.00395058	1	1	1	42544159	0	1009.48	60000000	39.64	High	0.002958	0.05767
FALSE	High	Master Protein	195972866	keratin, type I cytoskeletal 10 [Homo sapiens]	0	100.112	41.0959	19	28	16	1	584	58.766	5.21	260000000	5.629	930.34	19
	Checked	Confidence	Sequence	Modifications	Qvality PEP	Qvality q-value	# Protein Groups	# Proteins	# PSMs	Master Protein Accessions	# Missed Cleavages	Theo. MH+ [Da]	Area: F2: Sample	Ions Score Mascot	Confidence Mascot	Percolator q-Value Mascot	Percolator PEP Mascot
	FALSE	High	GSLGGGFSSGGFSGGSFSR		2.73851e-07	0	1	1	1	195972866	0	1707.77	190000000	79.79	High	0	8.102e-08
	FALSE	High	NVSTGDVNVEMNAAPGVDLTQLLNNMR		1.97743e-08	0	1	1	1	195972866	0	2872.39	80000000	70.61	High	0	4.809e-09
	FALSE	High	NVSTGDVNVEMNAAPGVDLTQLLNNMR	1xOxidation [M11]	2.32812e-06	0	1	1	1	195972866	0	2888.39	50000000	35.2	High	0	8.177e-07
	FALSE	High	NVSTGDVNVEMNAAPGVDLTQLLNNMR	2xOxidation [M11; M26]	1.49167e-06	0	1	1	1	195972866	0	2904.38	22000000	48.12	High	0	5.048e-07
	FALSE	High	QSLEASLAETEGR		1.97923e-05	0	1	1	1	195972866	0	1390.68	58000000	86.78	High	0	8.185e-06
	FALSE	High	QSVEADINGLR		0.00510564	0	1	4	1	195972866	0	1201.62		24.31	High	0	0.003244
	FALSE	High	VLDELTLTK		0.00724028	0	1	1	1	195972866	0	1031.6	180000000	37.88	High	0	0.004693
	FALSE	High	SKELTTEIDNNIEQISSYK		1.08702e-05	0	1	1	1	195972866	1	2212.1	7100000	53.29	High	0	4.267e-06
	FALSE	High	AETECQNTEYQQLLDIK	1xCarbamidomethyl [C5]	8.12509e-06	0	1	1	1	195972866	0	2082.96	51000000	62.24	High	0	3.123e-06
	FALSE	High	GSSGGGCFGGSSGGYGGLGGFGGGSFR	1xCarbamidomethyl [C7]	2.69039e-09	0	1	1	5	195972866	0	2342.98	100000000	128.73	High	0	8.115e-10
	FALSE	High	ELTTEIDNNIEQISSYK		1.34562e-07	0	1	1	1	195972866	0	1996.97	39000000	79.84	High	0	3.792e-08
	FALSE	High	VTMQNLNDR		0.00300749	0	2	7	3	195972866; 24430192	0	1090.53	110000000	70.84	High	0	0.001822
	FALSE	High	LENEIQTYR		0.00162519	0	1	1	1	195972866	0	1165.58	400000000	59.1	High	0	0.0009446
	FALSE	High	NHEEEMKDLR		0.00313873	0	1	1	2	195972866	1	1300.6	31000000	47.31	High	0.0004528	0.01608
	FALSE	High	SQYEQLAEQNRK		0.000215665	0	1	1	1	195972866	1	1493.73	31000000	40.48	High	0	0.0001068
	FALSE	High	ALEESNYELEGK		0.000151829	0	1	1	1	195972866	0	1381.65	110000000	73.09	High	0	7.341e-05
	FALSE	High	NQILNLTTDNANILLQIDNAR		1.55596e-08	0	1	1	1	195972866	0	2367.26	12000000	83.61	High	0	3.715e-09
	FALSE	High	LASYLDK		0.0188567	0.000667482	3	8	1	195972866; 55956899; 24430192	0	809.44	200000000	38.51	High	0.0004528	0.01329
	FALSE	High	LAADDFR		0.0722846	0.00395058	3	18	1	195972866; 40354195; 24430192	0	807.4	540000000	52.53	High	0.002958	0.05664
	FALSE	High	QSVEADINGLRR		0.119258	0.0070689	1	3	1	195972866	1	1357.72	86000000	29.25	High	0.005685	0.09722
	FALSE	High	LKYENEVALR		0.146162	0.00911282	1	1	1	195972866	1	1234.68	98000000	13.64	High	0.007409	0.1219
FALSE	High	Master Protein	109150431	E3 ubiquitin-protein ligase RNF31 [Homo sapiens]	0	99.5822	23.5075	20	37	20	1	1072	119.575	6.57	280000000	1.759	794.427	20
	Checked	Confidence	Sequence	Modifications	Qvality PEP	Qvality q-value	# Protein Groups	# Proteins	# PSMs	Master Protein Accessions	# Missed Cleavages	Theo. MH+ [Da]	Area: F2: Sample	Ions Score Mascot	Confidence Mascot	Percolator q-Value Mascot	Percolator PEP Mascot
	FALSE	High	LTEEVPLGQSIPR		0.000184868	0	1	1	1	109150431	0	1438.79	210000000	45.69	High	0	9.06e-05
	FALSE	High	LLQDNNVMFNTEPPAGAR		4.31089e-07	0	1	1	5	109150431	0	1986.97	7400000	87	High	0	4.512e-07
	FALSE	High	LLAVYALPSWGR		0.00426822	0	1	1	2	109150431	0	1345.76	74000000	34.66	High	0	0.002656
	FALSE	High	LAQPPSLVVDSR		0.000138184	0	1	1	2	109150431	0	1281.72	370000000	46.16	High	0	6.601e-05
	FALSE	High	MREEGLQLVSMIR		2.23057e-06	0	1	1	3	109150431	1	1561.82	150000000	59.22	High	0	7.816e-07
	FALSE	High	EEGLQLVSMIR		0.000908362	0	1	1	1	109150431	0	1274.68	16000000	23.84	High	0	0.0005033
	FALSE	High	ESLEPDAYALFHK		0.000137006	0	1	1	1	109150431	0	1519.74	26000000	43.97	High	0	6.549e-05
	FALSE	High	GLGLGTEGPQGTGGLEPDLAR		7.84202e-10	0	1	1	2	109150431	0	1995.01	240000000	95.21	High	0	1.479e-10
	FALSE	High	AELALSLLQETPR		1.71064e-06	0	1	1	2	109150431	0	1440.81	100000000	81.53	High	0	5.839e-07
	FALSE	High	LWDSGPEPTPSWDGPDK		8.19495e-06	0	1	1	2	109150431	0	1883.84	190000000	54.02	High	0	3.174e-06
	FALSE	High	NYELGDVVEAVR		0.000819716	0	1	1	1	109150431	0	1363.69	110000000	18.88	High	0	0.0004486
	FALSE	High	TELSLLLQNTHPR		3.48137e-06	0	1	1	4	109150431	0	1521.84	200000000	74.63	High	0	1.252e-06
	FALSE	High	DSGQAFSLEQLRPLLASSLPLAAR		0.000562507	0	1	1	1	109150431	0	2540.38	44000000	17.33	High	0	0.0003012
	FALSE	High	STVDAVQGGR		0.00699792	0	1	1	1	109150431	0	989.501	200000000	57.96	High	0	0.004522
	FALSE	High	YLHVRPQPLAGEDPPAYQAR		3.60372e-05	0	1	1	2	109150431	0	2278.17	160000000	28.6	High	0	1.558e-05
	FALSE	High	YLQLDAAR		0.00359832	0	1	1	2	109150431	0	949.51	240000000	48.67	High	0	0.002217
	FALSE	High	QHFTIALK		0.0437234	0.0015758	1	1	1	109150431	0	957.552	31000000	31.44	High	0.001126	0.033
	FALSE	High	KLTEGVLMR		0.0620575	0.0030683	1	1	1	109150431	1	1046.6	3300000	29.48	High	0.002251	0.04785
	FALSE	High	FNNPVFR		0.0874427	0.00465344	1	1	1	109150431	0	893.463	9100000	29.79	High	0.003588	0.06973
	FALSE	High	NLLSPQRPR		0.128671	0.00782779	1	1	2	109150431	0	1080.63	34000000	33.78	High	0.006453	0.1061
FALSE	High	Master Protein	4505541	general vesicular transport factor p115 [Homo sapiens]	0	97.429	25.5717	19	29	19	1	962	107.84	4.91	190000000	1.769	776.229	19
	Checked	Confidence	Sequence	Modifications	Qvality PEP	Qvality q-value	# Protein Groups	# Proteins	# PSMs	Master Protein Accessions	# Missed Cleavages	Theo. MH+ [Da]	Area: F2: Sample	Ions Score Mascot	Confidence Mascot	Percolator q-Value Mascot	Percolator PEP Mascot
	FALSE	High	QLGPQVQQIILVSPMGVSR		1.36845e-08	0	1	1	2	4505541	0	2050.15	220000000	90.71	High	0	3.215e-09
	FALSE	High	LMDLLADSR		0.00324782	0	1	1	2	4505541	0	1033.53	150000000	55.77	High	0	0.001988
	FALSE	High	SVEVQGETETIIATK		4.46243e-06	0	1	1	1	4505541	0	1604.84	38000000	63.96	High	0	1.647e-06
	FALSE	High	EQDLQLEELR		0.00303329	0	1	1	1	4505541	0	1272.64	120000000	23.17	High	0	0.00185
	FALSE	High	VTNLHLMLQLVR		4.57987e-05	0	1	1	1	4505541	0	1436.84	87000000	56.02	High	0	2.024e-05
	FALSE	High	ASQKPQPNFPSPEYMIFDHEFTK		5.47694e-08	0	1	1	2	4505541	0	2738.29	71000000	31.68	High	0	1.433e-08
	FALSE	High	MKPWFEVGDENSGWSAQK		2.32812e-06	0	1	1	3	4505541	0	2095.95	120000000	66.51	High	0	8.136e-07
	FALSE	High	IVAFENAFER		0.00523794	0	1	1	1	4505541	0	1195.61	200000000	45.03	High	0	0.003314
	FALSE	High	LREEIEELKR		0.00290645	0	1	1	2	4505541	2	1314.74	85000000	52.59	High	0	0.001765
	FALSE	High	SSQTSGTNEQSSAIVSAR		1.53001e-07	0	1	1	1	4505541	0	1809.86	130000000	112.5	High	0	4.342e-08
	FALSE	High	TLEQHDNIVTHYK		6.12356e-07	0	1	1	2	4505541	0	1597.8	62000000	67.07	High	0	1.933e-07
	FALSE	High	VLVSPTNPPGATSSCQK	1xCarbamidomethyl [C15]	4.13152e-06	0	1	1	2	4505541	0	1742.87	68000000	54.8	High	0	1.518e-06
	FALSE	High	SQLNSQSVEITK		8.26776e-05	0	1	1	2	4505541	0	1333.7	64000000	65.88	High	0	3.823e-05
	FALSE	High	LSALLQETK		0.000989509	0	1	1	1	4505541	0	1002.58	150000000	31.95	High	0	0.0005519
	FALSE	High	NDGVLLLQALTR		1.39335e-05	0	1	1	1	4505541	0	1312.76	40000000	72.56	High	0	5.582e-06
	FALSE	High	QSEDLGSQFTEIFIK		3.08815e-06	0	1	1	1	4505541	0	1741.86	130000000	62.19	High	0	1.105e-06
	FALSE	High	LLTSLLK		0.0208583	0.000667482	1	1	2	4505541	0	787.529	140000000	51.07	High	0.0004528	0.0147
	FALSE	High	DSEQVAELK		0.0380109	0.00124589	1	1	1	4505541	0	1018.51	40000000	29.23	High	0.0009051	0.02815
	FALSE	High	DSMIENMK		0.0527711	0.00245611	1	1	1	4505541	0	967.422	14000000	24.5	High	0.001782	0.04019
FALSE	High	Master Protein	57863257	T-complex protein 1 subunit alpha isoform a [Homo sapiens]	0	94.6942	47.482	23	33	23	1	556	60.306	6.11	410000000	4.623	739.966	23
	Checked	Confidence	Sequence	Modifications	Qvality PEP	Qvality q-value	# Protein Groups	# Proteins	# PSMs	Master Protein Accessions	# Missed Cleavages	Theo. MH+ [Da]	Area: F2: Sample	Ions Score Mascot	Confidence Mascot	Percolator q-Value Mascot	Percolator PEP Mascot
	FALSE	High	WIGLDLSNGKPR		7.02462e-06	0	1	2	2	57863257	0	1355.74	24000000	55.48	High	0	2.685e-06
	FALSE	High	YFVEAGAMAVR		0.000507602	0	1	2	1	57863257	0	1213.6	130000000	76.49	High	0	0.0002697
	FALSE	High	GANDFMCDEMER	1xCarbamidomethyl [C7]	0.00801853	0	1	2	1	57863257	0	1474.54	25000000	20.37	High	0	0.005266
	FALSE	High	YPVNSVNILK		0.00815608	0	1	2	1	57863257	0	1146.65	420000000	39.36	High	0	0.005369
	FALSE	High	QAGVFEPTIVK		0.00626455	0	1	2	1	57863257	0	1188.66	270000000	38.18	High	0	0.004015
	FALSE	High	MLVDDIGDVTITNDGATILK		0.00295654	0	1	1	1	57863257	0	2104.08	68000000	29.08	High	0	0.001801
	FALSE	High	SQNVMAAASIANIVK		5.52901e-05	0	1	1	1	57863257	0	1516.82	81000000	51.99	High	0	2.477e-05
	FALSE	High	LGVQVVITDPEKLDQIR		1.21499e-05	0	1	2	3	57863257	1	1923.09	92000000	55.46	High	0	4.818e-06
	FALSE	High	FATEAAITILR		0.000413343	0	1	2	1	57863257	0	1205.69	390000000	65.18	High	0	0.0002161
	FALSE	High	YINENLIVNTDELGR		5.62113e-07	0	1	1	2	57863257	0	1762.9	430000000	81.58	High	0	1.759e-07
	FALSE	High	LLEVEHPAAK		0.00217352	0	1	1	2	57863257	0	1106.62	140000000	39.34	High	0	0.00129
	FALSE	High	MEGPLSVFGDR	1xAcetyl [N-Term]	0.00027881	0	1	1	3	57863257	0	1249.59	54000000	88.17	High	0	0.0001407
	FALSE	High	AFHNEAQVNPERK		0.000618037	0	1	2	2	57863257	1	1539.77	17000000	43.21	High	0	0.0003331
	FALSE	High	AFHNEAQVNPER		1.66777e-05	0	1	2	1	57863257	0	1411.67	140000000	59.69	High	0	6.805e-06
	FALSE	High	SLLVIPNTLAVNAAQDSTDLVAK		2.20954e-09	0	1	2	2	57863257	0	2353.3	55000000	102.01	High	0	4.536e-10
	FALSE	High	SLHDALCVVK	1xCarbamidomethyl [C7]	0.000667522	0	1	2	1	57863257	0	1141.6	33000000	38.01	High	0	0.0003611
	FALSE	High	TSASIILR		0.0116506	0.000103019	1	2	1	57863257	0	860.52	390000000	52.58	High	7.013e-05	0.007854
	FALSE	High	EQLAIAEFAR		0.0151448	0.000201515	1	2	1	57863257	0	1147.61	150000000	22.05	High	0.0001371	0.01048
	FALSE	High	IHPTSVISGYR		0.0386437	0.00124589	1	1	1	57863257	0	1229.66	200000000	33.5	High	0.0009051	0.02873
	FALSE	High	IDDLIK		0.0430108	0.00140623	1	2	1	57863257	0	716.419	110000000	39.42	High	0.001012	0.03221
	FALSE	High	ICDDELILIK	1xCarbamidomethyl [C2]	0.060085	0.00299372	1	2	1	57863257	0	1231.66	72000000	30.82	High	0.002202	0.0462
	FALSE	High	SSLGPVGLDK		0.0734481	0.00395058	1	1	2	57863257	0	972.536	240000000	38.71	High	0.006536	0.1075
	FALSE	High	DCLINAAK	1xCarbamidomethyl [C2]	0.0764334	0.004011	1	1	1	57863257	0	904.456	59000000	19.13	High	0.002996	0.05994
FALSE	High	Master Protein	63162572	T-complex protein 1 subunit gamma isoform a [Homo sapiens]	0	94.3165	42.9358	22	38	22	1	545	60.495	6.49	570000000	4.135	909.855	22
	Checked	Confidence	Sequence	Modifications	Qvality PEP	Qvality q-value	# Protein Groups	# Proteins	# PSMs	Master Protein Accessions	# Missed Cleavages	Theo. MH+ [Da]	Area: F2: Sample	Ions Score Mascot	Confidence Mascot	Percolator q-Value Mascot	Percolator PEP Mascot
	FALSE	High	AMTGVEQWPYR		7.08706e-05	0	1	2	4	63162572	0	1337.63	16000000	80.21	High	0	3.222e-05
	FALSE	High	MMGHRPVLVLSQNTK	1xAcetyl [N-Term]	3.06183e-06	0	1	2	2	63162572	0	1752.92	480000000	48.98	High	0	1.094e-06
	FALSE	High	ELGIWEPLAVK		0.00105059	0	1	2	1	63162572	0	1254.71	200000000	17.73	High	0	0.0005865
	FALSE	High	AVAQALEVIPR		5.77081e-05	0	1	2	2	63162572	0	1166.69	260000000	77.18	High	0	2.583e-05
	FALSE	High	GISDLAQHYLMR		2.45083e-06	0	1	2	2	63162572	0	1403.71	470000000	82.73	High	0	8.622e-07
	FALSE	High	WSSLACNIALDAVK	1xCarbamidomethyl [C6]	5.52901e-05	0	1	2	1	63162572	0	1547.79	120000000	57.88	High	0	2.469e-05
	FALSE	High	IPGGIIEDSCVLR	1xCarbamidomethyl [C10]	7.58725e-06	0	1	2	1	63162572	0	1428.75	270000000	55.52	High	0	2.903e-06
	FALSE	High	IVLLDSSLEYK		3.42329e-05	0	1	2	3	63162572	0	1279.71	690000000	69.83	High	0	1.478e-05
	FALSE	High	TAVETAVLLLR		0.000196284	0	1	2	3	63162572	0	1185.72	530000000	69.84	High	0	9.669e-05
	FALSE	High	KGESQTDIEITR		1.33496e-05	0	1	2	2	63162572	1	1376.7	82000000	50.43	High	0	5.345e-06
	FALSE	High	MVQFEENGR		0.00269131	0	1	2	1	63162572	0	1109.5	60000000	59.96	High	0	0.001621
	FALSE	High	MLLDPMGGIVMTNDGNAILR		1.23447e-09	0	1	1	3	63162572	0	2131.07	310000000	110.27	High	0	2.416e-10
	FALSE	High	GESQTDIEITR		0.00327568	0	1	2	1	63162572	0	1248.61	7500000	30.8	High	0	0.001995
	FALSE	High	EIQVQHPAAK		0.00172545	0	1	1	4	63162572	0	1120.61	360000000	54.75	High	0	0.001001
	FALSE	High	IDDIVSGHK		0.000221275	0	1	2	1	63162572	0	983.516	110000000	48.48	High	0	0.0001099
	FALSE	High	KGESQTDIEITREEDFTR		0.00546605	0	1	2	1	63162572	2	2154.03	41000000	14.48	High	0	0.003488
	FALSE	High	ALDDMISTLKK		0.0402704	0.00131946	1	2	1	63162572	1	1234.67		20.33	High	0.0009534	0.03001
	FALSE	High	KIGDEYFTFITDCKDPK	1xCarbamidomethyl [C13]	0.0615588	0.0030683	1	2	1	63162572	2	2076.99	39000000	11.79	High	0.002251	0.04749
	FALSE	High	IVSRPEELR		0.0661864	0.00344223	1	2	1	63162572	0	1098.63	16000000	14.81	High	0.002616	0.05139
	FALSE	High	EILSEVER		0.0734481	0.00395058	1	2	1	63162572	0	974.515	36000000	43.17	High	0.002958	0.05748
	FALSE	High	ANITAIR		0.11745	0.00699886	1	2	1	63162572	0	758.452	180000000	52.87	High	0.005636	0.09616
	FALSE	High	TIADIIR		0.138726	0.00885536	1	2	2	63162572	0	801.483	320000000	35.6	High	0.007149	0.1146
FALSE	High	Master Protein	48762932	T-complex protein 1 subunit theta [Homo sapiens]	0	94.0638	48.1752	24	36	24	1	548	59.583	5.6	410000000	3.819	831.761	24
	Checked	Confidence	Sequence	Modifications	Qvality PEP	Qvality q-value	# Protein Groups	# Proteins	# PSMs	Master Protein Accessions	# Missed Cleavages	Theo. MH+ [Da]	Area: F2: Sample	Ions Score Mascot	Confidence Mascot	Percolator q-Value Mascot	Percolator PEP Mascot
	FALSE	High	APGFAQMLK		0.00108716	0	1	1	1	48762932	0	962.513	200000000	47.5	High	0	0.0006127
	FALSE	High	GSTDNLMDDIER		0.00453094	0	1	1	1	48762932	0	1365.6	220000000	75.27	High	0	0.002844
	FALSE	High	LVPGGGATEIELAK		4.98775e-06	0	1	1	2	48762932	0	1354.76	440000000	80.68	High	0	1.846e-06
	FALSE	High	QYGNEVFLAK		0.00942383	0	1	1	1	48762932	0	1168.6	300000000	41.03	High	0	0.006285
	FALSE	High	TAEELMNFSK		0.000442638	0	1	1	1	48762932	0	1169.55	270000000	70.23	High	0	0.0002321
	FALSE	High	NVGLDIEAEVPAVK		0.000382697	0	1	1	2	48762932	0	1453.79	220000000	67.24	High	0	0.0001982
	FALSE	High	DIDEVSSLLR		0.00228791	0	1	1	2	48762932	0	1146.6	400000000	30.15	High	0.001827	0.04215
	FALSE	High	ILGSGISSSSVLHGMVFK		1.624e-08	0	1	1	1	48762932	0	1818.98	110000000	80.16	High	0	3.889e-09
	FALSE	High	IAVYSCPFDGMITETK	1xCarbamidomethyl [C6]	3.14242e-05	0	1	1	1	48762932	0	1831.86	71000000	56.62	High	0	1.342e-05
	FALSE	High	FAEAFEAIPR		5.52901e-05	0	1	1	2	48762932	0	1150.59	190000000	60.23	High	0	2.472e-05
	FALSE	High	TVGATALPR		0.00213668	0	1	1	1	48762932	0	885.515	180000000	49.07	High	0	0.001259
	FALSE	High	ELEVQHPAAK		0.00141733	0	1	1	4	48762932	0	1121.59	150000000	48.93	High	0	0.0008154
	FALSE	High	ETEGDVTSVK		0.000132394	0	1	1	1	48762932	0	1064.51	130000000	74.58	High	0	6.346e-05
	FALSE	High	HEKEDGAISTIVLR		0.000123631	0	1	1	2	48762932	1	1567.84	85000000	48.59	High	0	5.851e-05
	FALSE	High	HFSGLEEAVYR		2.74017e-05	0	1	1	4	48762932	0	1307.64	110000000	62.49	High	0	1.158e-05
	FALSE	High	GEENLMDAQVK		0.000708733	0	1	1	1	48762932	0	1233.58	110000000	49.3	High	0	0.0003858
	FALSE	High	DMLEAGILDTYLGK		8.19495e-06	0	1	1	1	48762932	0	1538.78	84000000	57.95	High	0	3.159e-06
	FALSE	High	AIADTGANVVVTGGK		1.19364e-07	0	1	1	1	48762932	0	1372.74	390000000	110.78	High	0	3.323e-08
	FALSE	High	YNIMLVR		0.0215707	0.000667482	1	1	1	48762932	0	908.502	110000000	40.95	High	0.0004528	0.01528
	FALSE	High	AVDDGVNTFK		0.0206838	0.000667482	1	1	1	48762932	0	1065.52	220000000	36.52	High	0.0004528	0.01458
	FALSE	High	MVINHLEK		0.0279586	0.000736618	1	1	2	48762932	0	983.534	120000000	34.95	High	0.003349	0.0652
	FALSE	High	VADMALHYANK		0.0308972	0.000911894	1	1	1	48762932	0	1232.61	130000000	28.08	High	0.0006173	0.02263
	FALSE	High	KFAEAFEAIPR		0.134625	0.00828771	1	1	1	48762932	1	1278.68	7100000	35.04	High	0.006722	0.1111
	FALSE	High	TAYGPNGMNK		0.144003	0.00898598	1	1	1	48762932	0	1052.48	18000000	3.66	High	0.007279	0.1196
FALSE	High	Master Protein	38327625	citrate synthase, mitochondrial precursor [Homo sapiens]	0	93.9657	38.412	17	30	17	1	466	51.68	8.32	490000000	10.053	627.702	17
	Checked	Confidence	Sequence	Modifications	Qvality PEP	Qvality q-value	# Protein Groups	# Proteins	# PSMs	Master Protein Accessions	# Missed Cleavages	Theo. MH+ [Da]	Area: F2: Sample	Ions Score Mascot	Confidence Mascot	Percolator q-Value Mascot	Percolator PEP Mascot
	FALSE	High	IVPNVLLEQGK		0.000262595	0	1	1	1	38327625	0	1209.72	800000000	56.24	High	0	0.0001319
	FALSE	High	ALGFPLERPK		0.00369169	0	1	1	3	38327625	0	1127.66		32.27	High	0	0.003414
	FALSE	High	DYIWNTLNSGR		0.00416033	0	1	1	1	38327625	0	1338.64		39.51	High	0	0.002583
	FALSE	High	LRDYIWNTLNSGR		3.24795e-09	0	1	1	1	38327625	1	1607.83	100000000	59.23	High	0	6.87e-10
	FALSE	High	EGSGIGAIDSNLDWSHNFTNMLGYTDHQFTELTR		8.32886e-09	0	1	1	2	38327625	0	3826.74	28000000	29.03	High	0	1.888e-09
	FALSE	High	VVPGYGHAVLR		3.85918e-05	0	1	1	4	38327625	0	1167.66	340000000	59.69	High	0	3.095e-05
	FALSE	High	DVSDEKLR		0.00327568	0	1	1	2	38327625	1	961.495	19000000	49.46	High	0	0.001995
	FALSE	High	TKYWELIYEDSMDLIAK		1.31191e-06	0	1	1	2	38327625	1	2118.05	11000000	49.36	High	0	4.391e-07
	FALSE	High	YWELIYEDSMDLIAK		2.42994e-06	0	1	1	1	38327625	0	1888.9	90000000	49.34	High	0	8.562e-07
	FALSE	High	AYAQGISR		0.0103463	0	1	1	1	38327625	0	865.453	290000000	36.02	High	0	0.006921
	FALSE	High	ALGVLAQLIWSR		3.48137e-06	0	1	1	2	38327625	0	1326.79	150000000	80.59	High	0	1.252e-06
	FALSE	High	TVVGQITVDMMYGGMR		1.12455e-06	0	1	1	3	38327625	0	1757.84	320000000	103.58	High	0	3.736e-07
	FALSE	High	DILADLIPK		0.00271441	0	1	1	3	38327625	0	997.593	240000000	56.14	High	0	0.001641
	FALSE	High	SMSTEGLMK		0.0494387	0.0023185	1	1	1	38327625	0	983.454	140000000	38.6	High	0.00163	0.03759
	FALSE	High	LVAQLYK		0.0536369	0.00245611	1	1	1	38327625	0	834.508	340000000	26.78	High	0.001827	0.04117
	FALSE	High	HLPNDPMFK		0.0752261	0.004011	1	1	1	38327625	0	1098.54		35.42	High	0.002996	0.0591
	FALSE	High	LPCVAAK	1xCarbamidomethyl [C3]	0.0874427	0.00465344	1	1	1	38327625	0	758.423	84000000	25.26	High	0.003588	0.0699
FALSE	High	Master Protein	4503481	elongation factor 1-gamma [Homo sapiens]	0	93.778	38.4439	17	48	17	1	437	50.087	6.67	1400000000	9	685.507	17
	Checked	Confidence	Sequence	Modifications	Qvality PEP	Qvality q-value	# Protein Groups	# Proteins	# PSMs	Master Protein Accessions	# Missed Cleavages	Theo. MH+ [Da]	Area: F2: Sample	Ions Score Mascot	Confidence Mascot	Percolator q-Value Mascot	Percolator PEP Mascot
	FALSE	High	STFVLDEFKR		0.00247086	0	1	1	3	4503481	1	1241.65	910000000	49.41	High	0	0.00322
	FALSE	High	EYFSWEGAFQHVGK		7.52258e-06	0	1	1	2	4503481	0	1684.78	1100000000	49.41	High	0	2.879e-06
	FALSE	High	WFLTCINQPQFR	1xCarbamidomethyl [C5]	4.38667e-06	0	1	1	3	4503481	0	1609.79	750000000	79.85	High	0	1.606e-06
	FALSE	High	RILGLLDAYLK		0.000217519	0	1	1	2	4503481	1	1274.78	120000000	42.62	High	0	0.001869
	FALSE	High	DGWSLWYSEYR		0.00228791	0	1	1	1	4503481	0	1461.64	51000000	33.63	High	0	0.001366
	FALSE	High	AAGTLYTYPENWR	1xAcetyl [N-Term]	0.00189563	0	1	1	2	4503481	0	1583.75	900000000	31.88	High	0	0.001108
	FALSE	High	AKDPFAHLPK		0.00514937	0	1	1	2	4503481	1	1123.63	480000000	16.43	High	0.0006173	0.02248
	FALSE	High	KLDPGSEETQTLVR		0.00395263	0	1	1	3	4503481	1	1572.82	600000000	53.73	High	0	0.002739
	FALSE	High	GQELAFPLSPDWQVDYESYTWR		8.54554e-09	0	1	1	1	4503481	0	2687.24	88000000	58.73	High	0	1.943e-09
	FALSE	High	QAFPNTNR		0.00402069	0	1	1	2	4503481	0	947.469	270000000	48.88	High	0	0.002491
	FALSE	High	LDPGSEETQTLVR		6.5056e-05	0	1	1	1	4503481	0	1444.73	320000000	53.55	High	0	2.954e-05
	FALSE	High	ALIAAQYSGAQVR		7.71828e-06	0	1	1	3	4503481	0	1347.74	530000000	76.68	High	0	5.915e-06
	FALSE	High	VLSAPPHFHFGQTNR		0.000159831	0	1	1	15	4503481	0	1707.87	690000000	57.95	High	0	0.0001088
	FALSE	High	ILGLLDAYLK		0.000490518	0	1	1	2	4503481	0	1118.68	1900000000	56.06	High	0	0.0004615
	FALSE	High	DPFAHLPK		0.0223068	0.000667482	1	1	3	4503481	0	924.494	26000000	16.41	High	0.002768	0.0541
	FALSE	High	QVLEPSFR		0.0361717	0.000989495	1	1	2	4503481	0	975.526	1100000000	25.51	High	0.0007314	0.02665
	FALSE	High	MAQFDAK		0.0640908	0.00329389	1	1	1	4503481	0	810.381	280000000	33.48	High	0.002405	0.04984
FALSE	High	Master Protein	54112117	splicing factor 3B subunit 1 isoform 1 [Homo sapiens]	0	93.4058	19.9387	18	23	18	1	1304	145.738	7.09	57000000	1.021	444.971	18
	Checked	Confidence	Sequence	Modifications	Qvality PEP	Qvality q-value	# Protein Groups	# Proteins	# PSMs	Master Protein Accessions	# Missed Cleavages	Theo. MH+ [Da]	Area: F2: Sample	Ions Score Mascot	Confidence Mascot	Percolator q-Value Mascot	Percolator PEP Mascot
	FALSE	High	VPELNVQNGVLK		0.000177122	0	1	1	1	54112117	0	1309.75	31000000	59.41	High	0	8.678e-05
	FALSE	High	LLVDVDESTLSPEEQK		0.00011644	0	1	1	1	54112117	0	1801.91	12000000	45.9	High	0	5.531e-05
	FALSE	High	QLVDTTVELANK		0.000159831	0	1	1	1	54112117	0	1330.72	71000000	35.05	High	0	7.726e-05
	FALSE	High	IYNSIYIGSQDALIAHYPR		4.23384e-10	0	1	1	2	54112117	0	2194.13	54000000	79.77	High	0	7.623e-11
	FALSE	High	VKPYLPQICGTVLWR	1xCarbamidomethyl [C9]	0.000623349	0	1	1	1	54112117	0	1830.01	2700000	27.97	High	0	0.0003353
	FALSE	High	IYNDDKNTYIR		3.63471e-05	0	1	1	2	54112117	1	1414.7	24000000	66.3	High	0	0.0001316
	FALSE	High	GDTPGHATPGHGGATSSAR		1.80135e-05	0	1	1	2	54112117	0	1733.79	19000000	65.16	High	0	7.372e-06
	FALSE	High	ICFELLELLK	1xCarbamidomethyl [C2]	0.000177122	0	1	1	1	54112117	0	1277.72	7100000	44.68	High	0	8.658e-05
	FALSE	High	ILVVIEPLLIDEDYYAR		1.86354e-06	0	1	1	1	54112117	0	2034.12	27000000	68.55	High	0	6.44e-07
	FALSE	High	AIGYLIPLMDAEYANYYTR		1.15346e-07	0	1	1	1	54112117	0	2237.09	22000000	44.85	High	0	3.211e-08
	FALSE	High	AIGPHDVLATLLNNLK		1.87899e-07	0	1	1	2	54112117	0	1688.97	34000000	46.51	High	0	5.438e-08
	FALSE	High	IWDPTPSHTPAGAATPGR		0.000104177	0	1	1	1	54112117	0	1831.91	45000000	33.58	High	0	4.904e-05
	FALSE	High	VVNGAAASQPPSK		0.014275	0.000103019	1	1	1	54112117	0	1225.65	5000000	26.1	High	7.013e-05	0.009775
	FALSE	High	VLPPPAGYVPIR		0.0150174	0.000201515	1	1	2	54112117	0	1278.76	2000000	28.09	High	0.0001371	0.01039
	FALSE	High	EVMLILIR		0.020169	0.000667482	1	1	1	54112117	0	986.607	40000000	46.45	High	0.0004528	0.01419
	FALSE	High	IVDDLKDEAEQYR		0.0279586	0.000736618	1	1	1	54112117	1	1593.78	7500000	36.32	High	0.0004992	0.02021
	FALSE	High	AIVNVIGMHK		0.0423094	0.00131946	1	1	1	54112117	0	1081.62	26000000	20.36	High	0.0009534	0.03158
	FALSE	High	WDETPASQMGGSTPVLTPGK		0.0510791	0.00238794	1	1	1	54112117	0	2058.98	14000000	11.46	High	0.001735	0.03898
FALSE	High	Master Protein	34147630	elongation factor Tu, mitochondrial precursor [Homo sapiens]	0	93.3622	38.022	13	25	13	1	455	49.843	7.61	350000000	3.532	622.447	13
	Checked	Confidence	Sequence	Modifications	Qvality PEP	Qvality q-value	# Protein Groups	# Proteins	# PSMs	Master Protein Accessions	# Missed Cleavages	Theo. MH+ [Da]	Area: F2: Sample	Ions Score Mascot	Confidence Mascot	Percolator q-Value Mascot	Percolator PEP Mascot
	FALSE	High	AEAGDNLGALVR		4.65896e-05	0	1	1	1	34147630	0	1185.62	240000000	70.41	High	0	2.053e-05
	FALSE	High	TVVTGIEMFHK		0.00177029	0	1	1	3	34147630	0	1261.66	110000000	34.4	High	0	0.004835
	FALSE	High	TIGTGLVTNTLAMTEEEK		2.69203e-07	0	1	1	1	34147630	0	1907.96	14000000	76.57	High	0	8.002e-08
	FALSE	High	LLDAVDTYIPVPAR		4.13026e-07	0	1	1	3	34147630	0	1542.85	470000000	78.43	High	0	4.111e-06
	FALSE	High	QIGVEHVVVYVNK		0.000139372	0	1	1	2	34147630	0	1483.83	130000000	43.88	High	0	6.659e-05
	FALSE	High	ADAVQDSEMVELVELEIR		3.75677e-09	0	1	1	2	34147630	0	2046.01	39000000	85.66	High	0	8.026e-10
	FALSE	High	YEEIDNAPEER		0.000529797	0	1	1	1	34147630	0	1364.6	11000000	52.22	High	0	0.0002827
	FALSE	High	TTLTAAITK		0.00682145	0	1	1	1	34147630	0	919.546	140000000	46.67	High	0	0.004432
	FALSE	High	HYAHTDCPGHADYVK	1xCarbamidomethyl [C7]	1.72587e-05	0	1	1	3	34147630	0	1770.77	55000000	48.34	High	0	0.0001027
	FALSE	High	DKPHVNVGTIGHVDHGK		4.9832e-09	0	1	1	1	34147630	0	1809.94	41000000	58.02	High	0	1.088e-09
	FALSE	High	DLEKPFLLPVEAVYSVPGR		1.71064e-06	0	1	1	3	34147630	0	2129.16	310000000	48.68	High	0	1.084e-05
	FALSE	High	GTVVTGTLER		0.0554091	0.00252607	1	1	2	34147630	0	1032.57	93000000	25.25	High	0.001827	0.04238
	FALSE	High	FNLILR		0.132614	0.00816573	1	1	2	34147630	0	775.482	260000000	48.01	High	0.006678	0.1093
FALSE	High	Master Protein	222136639	C-1-tetrahydrofolate synthase, cytoplasmic [Homo sapiens]	0	92.7353	31.016	27	36	27	1	935	101.467	7.3	180000000	2.162	521.08	27
	Checked	Confidence	Sequence	Modifications	Qvality PEP	Qvality q-value	# Protein Groups	# Proteins	# PSMs	Master Protein Accessions	# Missed Cleavages	Theo. MH+ [Da]	Area: F2: Sample	Ions Score Mascot	Confidence Mascot	Percolator q-Value Mascot	Percolator PEP Mascot
	FALSE	High	TDTESELDLISR		0.000122577	0	1	1	1	222136639	0	1378.67	61000000	46.36	High	0	5.82e-05
	FALSE	High	AYIQENLELVEK		0.00061277	0	1	1	2	222136639	0	1448.76	110000000	40.17	High	0	0.0003853
	FALSE	High	GALALAQAVQR		0.0086562	0	1	1	1	222136639	0	1097.64	110000000	22.59	High	0	0.005697
	FALSE	High	MHGGGPTVTAGLPLPK		7.78687e-05	0	1	1	5	222136639	0	1532.83	20000000	48.28	High	0	3.583e-05
	FALSE	High	YSGLCPHVVVLVATVR	1xCarbamidomethyl [C5]	1.14432e-05	0	1	1	1	222136639	0	1769.97	13000000	74.1	High	0	4.539e-06
	FALSE	High	WMIQYNNLNLK		0.00042774	0	1	1	1	222136639	0	1436.74	88000000	45.39	High	0	0.000224
	FALSE	High	LDIDPETITWQR		2.45157e-05	0	1	1	1	222136639	0	1486.75	180000000	73.97	High	0	1.032e-05
	FALSE	High	YVVVTGITPTPLGEGK		2.45009e-07	0	1	1	2	222136639	0	1630.91	140000000	55.01	High	0	7.2e-08
	FALSE	High	QGFGNLPICMAK	1xCarbamidomethyl [C9]	0.00453094	0	1	1	1	222136639	0	1335.65	78000000	20.43	High	0	0.002842
	FALSE	High	APAEILNGK		0.00670626	0	1	1	1	222136639	0	912.515	6000000	20.99	High	0	0.004339
	FALSE	High	IFHELTQTDK		0.00316566	0	1	1	1	222136639	0	1231.63	58000000	37.16	High	0	0.001925
	FALSE	High	KITIGQAPTEK		0.000232937	0	1	1	1	222136639	1	1185.68	50000000	35.78	High	0	0.0001162
	FALSE	High	KVVGDVAYDEAK		0.000293504	0	1	1	1	222136639	1	1293.67	37000000	35.88	High	0	0.0001485
	FALSE	High	VVGDVAYDEAK		0.00426822	0	1	1	1	222136639	0	1165.57	6000000	27.21	High	0	0.002662
	FALSE	High	ITIGQAPTEK		0.00240831	0	1	1	1	222136639	0	1057.59	34000000	39.15	High	0	0.00144
	FALSE	High	TTTESEVMK		0.00456976	0	1	1	1	222136639	0	1025.48	27000000	46.12	High	0	0.002856
	FALSE	High	THLSLSHNPEQK		5.57654e-05	0	1	1	1	222136639	0	1390.71	46000000	48.92	High	0	2.5e-05
	FALSE	High	MFGIPVVVAVNAFK		0.00027881	0	1	1	2	222136639	0	1491.84	120000000	50.77	High	0	0.001816
	FALSE	High	TDPTTLTDEEINR		7.4606e-05	0	1	1	2	222136639	0	1504.71	39000000	48.27	High	0	3.394e-05
	FALSE	High	DDSNLYINVK		0.00100659	0	1	1	1	222136639	0	1180.58	56000000	45.56	High	0	0.0005624
	FALSE	High	EHGAFDAVK		0.0182324	0.000495705	1	1	2	222136639	0	973.474	13000000	28.24	High	0.002996	0.05983
	FALSE	High	LAILQVGNR		0.0193387	0.000667482	1	1	1	222136639	0	983.6	80000000	65.33	High	0.0004528	0.01366
	FALSE	High	TPVPSDIDISR		0.0242563	0.000736618	1	1	1	222136639	0	1199.63	210000000	29.96	High	0.0004992	0.01731
	FALSE	High	QPSQGPTFGIK		0.0466881	0.0019909	1	1	1	222136639	0	1159.61	120000000	14.97	High	0.001409	0.03528
	FALSE	High	VLLSALER		0.096069	0.00506586	1	1	1	222136639	0	900.551	100000000	46.61	High	0.003969	0.07718
	FALSE	High	AAQAPSSFQLLYDLK		0.106279	0.00577884	1	1	1	222136639	0	1651.87	130000000	12.39	High	0.004661	0.08589
	FALSE	High	ETGVPIAGR		0.122016	0.00734878	1	1	1	222136639	0	899.495	84000000	17.56	High	0.006023	0.1002
FALSE	High	Master Protein	33350932	cytoplasmic dynein 1 heavy chain 1 [Homo sapiens]	0	92.0951	7.46879	28	29	28	1	4646	532.072	6.4	30000000	0.262	383.855	28
	Checked	Confidence	Sequence	Modifications	Qvality PEP	Qvality q-value	# Protein Groups	# Proteins	# PSMs	Master Protein Accessions	# Missed Cleavages	Theo. MH+ [Da]	Area: F2: Sample	Ions Score Mascot	Confidence Mascot	Percolator q-Value Mascot	Percolator PEP Mascot
	FALSE	High	WTDENIDTVALK		0.00201255	0	1	1	1	33350932	0	1404.7	26000000	16.31	High	0	0.001184
	FALSE	High	NYMSNPSYNYEIVNR		9.31502e-07	0	1	1	1	33350932	0	1863.83	21000000	81.22	High	0	3.051e-07
	FALSE	High	EQPWVSVQPR		0.00546605	0	1	1	1	33350932	0	1225.63	29000000	12.69	High	0	0.003486
	FALSE	High	ALEHAFQLEHIMDLTR		7.33184e-06	0	1	1	1	33350932	0	1923.97	7300000	44.23	High	0	2.798e-06
	FALSE	High	VQVALEELQDLK		8.48285e-05	0	1	1	1	33350932	0	1384.77	23000000	65.32	High	0	3.912e-05
	FALSE	High	GTVGEPTYDAEFQHFLR		2.53697e-05	0	1	1	1	33350932	0	1966.93	20000000	32.81	High	0	1.071e-05
	FALSE	High	INMLVIELK		0.0032202	0	1	1	1	33350932	0	1072.64	6700000	32.77	High	0	0.00197
	FALSE	High	IQGLTVEQAEAVVR		1.9126e-05	0	1	1	1	33350932	0	1512.84	32000000	62.49	High	0	7.872e-06
	FALSE	High	LAETVFNFQEK		0.000948069	0	1	1	1	33350932	0	1325.67	18000000	33.28	High	0	0.0005247
	FALSE	High	VLLTTQGVDMISK		0.00123603	0	1	1	1	33350932	0	1404.78	9800000	25.84	High	0	0.0007023
	FALSE	High	QALVAIFTHLR		0.000183292	0	1	1	1	33350932	0	1268.75	15000000	36.14	High	0	8.944e-05
	FALSE	High	LSLSNAISTALPLTQLR		5.57654e-05	0	1	1	1	33350932	0	1798.04	19000000	37.65	High	0	2.5e-05
	FALSE	High	FYFVGDEDLLEIIGNSK		0.000667522	0	1	1	1	33350932	0	1958.97	6700000	46.08	High	0	0.0003625
	FALSE	High	FGNPLLVQDVESYDPVLNPVLNR		3.03296e-09	0	1	1	2	33350932	0	2598.36	15000000	61.34	High	0	6.346e-10
	FALSE	High	TPVIDADKPVSSQLR		0.00085555	0	1	1	1	33350932	0	1625.89	6200000	31.35	High	0	0.0004716
	FALSE	High	AATSPALFNR		0.00858294	0	1	1	1	33350932	0	1047.56	31000000	46.06	High	0	0.005676
	FALSE	High	FTQDTQPHYIYSPR		0.000396027	0	1	1	1	33350932	0	1752.83	21000000	33.67	High	0	0.0002062
	FALSE	High	ASVVTLPVYLNFTR		0.0131172	0.000103019	1	1	1	33350932	0	1579.88	27000000	18.3	High	7.013e-05	0.008983
	FALSE	High	VSPDMAIFITMNPGYAGR		0.0169009	0.000300381	1	1	1	33350932	0	1939.94	9700000	30.82	High	0.0002042	0.01172
	FALSE	High	ANEVEQMIR		0.0203392	0.000667482	1	1	1	33350932	0	1089.54	23000000	23.95	High	0.0004528	0.01442
	FALSE	High	TSFLDDAFR		0.0242563	0.000736618	1	1	1	33350932	0	1071.51	27000000	31.93	High	0.0004992	0.01732
	FALSE	High	GWDDLFNK		0.0440839	0.0015758	1	1	1	33350932	0	994.463	13000000	19.27	High	0.001126	0.0332
	FALSE	High	IPWSALK		0.059121	0.00291873	1	1	1	33350932	0	814.482		21.82	High	0.002149	0.04567
	FALSE	High	VKDDIESLHDK		0.0672582	0.00352049	1	1	1	33350932	1	1298.66		30.88	High	0.002668	0.05223
	FALSE	High	AELGEYIR		0.0688962	0.00366932	1	1	1	33350932	0	950.494	21000000	25.41	High	0.002768	0.05399
	FALSE	High	VPVNLLR		0.0834005	0.00443926	1	1	1	33350932	0	810.52	15000000	21.96	High	0.00339	0.06639
	FALSE	High	VFEEDALSWEDK		0.0867567	0.00465344	1	1	1	33350932	0	1467.66	28000000	14.82	High	0.003536	0.06889
	FALSE	High	LQGEFQLR		0.100666	0.0055094	1	1	1	33350932	0	990.537	19000000	16.11	High	0.004472	0.0814
FALSE	High	Master Protein	47132620	keratin, type II cytoskeletal 2 epidermal [Homo sapiens]	0	89.0785	39.5931	21	26	16	1	639	65.393	8	97000000	2.615	595.008	21
	Checked	Confidence	Sequence	Modifications	Qvality PEP	Qvality q-value	# Protein Groups	# Proteins	# PSMs	Master Protein Accessions	# Missed Cleavages	Theo. MH+ [Da]	Area: F2: Sample	Ions Score Mascot	Confidence Mascot	Percolator q-Value Mascot	Percolator PEP Mascot
	FALSE	High	TAAENDFVTLK		0.00213668	0	1	1	1	47132620	0	1208.62	50000000	45.78	High	0	0.001267
	FALSE	High	GGGFGGGSSFGGGSGFSGGGFGGGGFGGGR		1.67955e-10	0	1	1	2	47132620	0	2399.02	62000000	94.61	High	0	2.836e-11
	FALSE	High	LALDVEIATYR		7.33395e-05	0	3	9	1	47132620; 155969697; 119395754	0	1263.69	29000000	49.06	High	0	3.354e-05
	FALSE	High	LNDLEEALQQAK		0.00104163	0	1	1	1	47132620	0	1371.71	45000000	37.54	High	0	0.0005821
	FALSE	High	HGGGGGGFGGGGFGSR		5.0708e-08	0	1	1	1	47132620	0	1320.58	68000000	57.73	High	0	1.322e-08
	FALSE	High	GFSSGSAVVSGGSR		0.00018173	0	1	1	1	47132620	0	1254.61	60000000	77.34	High	0	8.906e-05
	FALSE	High	STSSFSCLSR	1xCarbamidomethyl [C7]	0.00324782	0	1	1	1	47132620	0	1131.51	44000000	20.31	High	0	0.001979
	FALSE	High	GGSISGGGYGSGGGK		8.48043e-06	0	1	1	1	47132620	0	1197.55	27000000	69.75	High	0	3.282e-06
	FALSE	High	GSSSGGGYSSGSSSYGSGGR		4.12774e-09	0	1	1	1	47132620	0	1740.71	31000000	91.52	High	0	8.876e-10
	FALSE	High	KYEDEINKR	1xGG [K1]	0.00950421	0	1	3	2	47132620	2	1308.65	47000000	45.6	High	0	0.006295
	FALSE	High	KYEDEINKR		5.38882e-05	0	1	3	2	47132620	2	1194.61	43000000	55.92	High	0	2.404e-05
	FALSE	High	YEDEINKR		0.00353739	0	5	12	1	47132620; 119395750; 372466572; 155969697; 119395754	1	1066.52	16000000	33.28	High	0	0.002167
	FALSE	High	LQGEIAHVK		0.00605466	0	1	1	1	47132620	0	994.568	17000000	33.09	High	0	0.003873
	FALSE	High	FLEQQNQVLQTK		3.76133e-05	0	2	3	1	47132620; 119395750	0	1475.79	440000000	68.09	High	0	1.627e-05
	FALSE	High	YEELQVTVGR		0.000328051	0	1	1	1	47132620	0	1193.62	61000000	52.88	High	0	0.0001677
	FALSE	High	NVQDAIADAEQR		0.00416033	0	1	1	1	47132620	0	1329.64	20000000	24.01	High	0	0.002598
	FALSE	High	DYQELMNVK		0.0114548	0.000103019	1	4	1	47132620	0	1139.54	37000000	16.09	High	7.013e-05	0.007746
	FALSE	High	IEISELNR		0.0128971	0.000103019	2	2	1	47132620; 119395750	0	973.531	200000000	49.23	High	7.013e-05	0.008797
	FALSE	High	SLVGLGGTK		0.0213904	0.000667482	1	1	1	47132620	0	831.493	43000000	29.77	High	0.0004528	0.0152
	FALSE	High	GGSSSGGGYGSGGGGSSSVK		0.0361717	0.000989495	1	1	1	47132620	0	1588.68	6100000	42.77	High	0.0007314	0.02671
	FALSE	High	FASFIDK		0.037388	0.0011627	4	20	2	47132620; 372466572; 155969697; 119395754	0	827.43	84000000	35.44	High	0.002405	0.0495
	FALSE	High	YLDGLTAER		0.0874427	0.00465344	1	1	1	47132620	0	1037.53	160000000	31.9	High	0.003588	0.06989
FALSE	High	Master Protein	12025678	alpha-actinin-4 [Homo sapiens]	0	88.4113	27.0033	21	28	13	1	911	104.788	5.44	88000000	1.586	496.086	21
	Checked	Confidence	Sequence	Modifications	Qvality PEP	Qvality q-value	# Protein Groups	# Proteins	# PSMs	Master Protein Accessions	# Missed Cleavages	Theo. MH+ [Da]	Area: F2: Sample	Ions Score Mascot	Confidence Mascot	Percolator q-Value Mascot	Percolator PEP Mascot
	FALSE	High	LSGSNPYTTVTPQIINSK		3.82628e-05	0	1	1	1	12025678	0	1920.01	91000000	46.69	High	0	1.661e-05
	FALSE	High	VLAGDKNFITAEELR		0.000431417	0	1	1	1	12025678	1	1675.9		14.3	High	0	0.0002252
	FALSE	High	MAPYQGPDAVPGALDYK		0.00136965	0	1	1	2	12025678	0	1792.86	85000000	52.39	High	0	0.0007811
	FALSE	High	MLDAEDIVNTARPDEK		9.00417e-06	0	1	1	1	12025678	0	1816.87	16000000	64.19	High	0	3.505e-06
	FALSE	High	TINEVENQILTR		1.92904e-05	0	2	4	1	194097350; 12025678	0	1429.76	120000000	45.42	High	0	7.929e-06
	FALSE	High	ISIEMNGTLEDQLSHLK		1.3123e-05	0	1	1	2	12025678	0	1927.98	19000000	64.78	High	0	5.225e-06
	FALSE	High	EGLLLWCQR	1xCarbamidomethyl [C7]	0.00565564	0	2	8	1	194097350; 12025678	0	1174.6	47000000	25.1	High	0	0.003598
	FALSE	High	QLEAIDQLHLEYAK		2.32812e-06	0	1	1	2	12025678	0	1670.87	52000000	46.89	High	0	8.155e-07
	FALSE	High	DGLAFNALIHR		0.00378746	0	1	2	1	12025678	0	1226.66	8000000	35.91	High	0	0.00235
	FALSE	High	HRPELIEYDK		1.45428e-05	0	1	1	2	12025678	0	1299.67	39000000	47.38	High	0	0.0009434
	FALSE	High	HTNYTMEHIR		0.000431417	0	2	7	2	194097350; 12025678	0	1301.61	63000000	59.84	High	0	0.0004492
	FALSE	High	VGWEQLLTTIAR		0.0077503	0	2	4	1	194097350; 12025678	0	1386.77	17000000	16.03	High	0	0.005091
	FALSE	High	GYEEWLLNEIR		0.000271742	0	2	7	2	194097350; 12025678	0	1421.71	100000000	59.43	High	0	0.0001367
	FALSE	High	GISQEQMQEFR		0.00104163	0	1	1	1	12025678	0	1352.63	87000000	72.72	High	0	0.0005855
	FALSE	High	LASDLLEWIR		9.48143e-05	0	2	4	1	194097350; 12025678	0	1215.67	240000000	47.89	High	0	4.407e-05
	FALSE	High	ISNRPAFMPSEGK		0.000139372	0	1	4	2	12025678	0	1433.72	11000000	29.92	High	0	6.705e-05
	FALSE	High	TIPWLEDR		0.0386437	0.00124589	1	1	2	12025678	0	1029.54	66000000	32.95	High	0.0009534	0.03178
	FALSE	High	ALDFIASK		0.0444472	0.00165522	2	6	1	194097350; 12025678	0	864.483	87000000	29.74	High	0.001181	0.03332
	FALSE	High	EAILAIHK		0.0586445	0.00291873	1	1	1	12025678	0	894.541	36000000	26.16	High	0.002149	0.04522
	FALSE	High	STLPDADRER		0.102242	0.00557314	1	1	1	12025678	1	1159.57	31000000	25.41	High	0.004508	0.0827
	FALSE	High	YLDIPK		0.11745	0.00699886	2	6	1	194097350; 12025678	0	748.424	69000000	44.87	High	0.005636	0.09559
FALSE	High	Master Protein	4505995	protein phosphatase 1B isoform 1 [Homo sapiens]	0	88.1671	39.0397	15	40	15	1	479	52.609	5.05	760000000	5.529	842.952	15
	Checked	Confidence	Sequence	Modifications	Qvality PEP	Qvality q-value	# Protein Groups	# Proteins	# PSMs	Master Protein Accessions	# Missed Cleavages	Theo. MH+ [Da]	Area: F2: Sample	Ions Score Mascot	Confidence Mascot	Percolator q-Value Mascot	Percolator PEP Mascot
	FALSE	High	SGEEGMPDLAHVMR		3.30805e-05	0	1	4	5	4505995	0	1528.69	520000000	71.65	High	0	1.419e-05
	FALSE	High	YGLSSMQGWR		0.000283625	0	1	7	4	4505995	0	1184.55	240000000	77.07	High	0	0.0005433
	FALSE	High	VANYCSTHLLEHITTNEDFR	1xCarbamidomethyl [C5]	5.57491e-06	0	1	4	1	4505995	0	2420.13	26000000	38.68	High	0	2.097e-06
	FALSE	High	QLLEEMLTSYR		0.000141779	0	1	2	1	4505995	0	1382.7	800000000	68.98	High	0	6.778e-05
	FALSE	High	SGSALELSVENVK		2.08355e-05	0	1	4	1	4505995	0	1332.7	400000000	59.81	High	0	8.632e-06
	FALSE	High	GPTEQLVSPEPEVYEILR		1.58331e-07	0	1	4	2	4505995	0	2056.06	120000000	43.71	High	0	4.506e-08
	FALSE	High	ILSAENIPNLPPGGGLAGK		1.26774e-06	0	1	4	10	4505995	0	1818.01	7700000	49.32	High	0	6.51e-06
	FALSE	High	IQNAGGSVMIQR		6.23301e-05	0	1	7	2	4505995	0	1273.67	930000000	73.56	High	0	2.811e-05
	FALSE	High	KDSELDKHLESR		0.000219389	0	1	5	2	4505995	2	1456.74	32000000	60.41	High	0	0.0001093
	FALSE	High	ESDGASDEAEESGSQGK		7.58495e-07	0	1	2	1	4505995	0	1682.66	180000000	94.49	High	0	2.432e-07
	FALSE	High	DSELDKHLESR		0.000841032	0	1	5	3	4505995	1	1328.64	130000000	86.52	High	0	0.0004625
	FALSE	High	SGSTAVGVMISPK		0.00011252	0	1	4	1	4505995	0	1233.65	550000000	67	High	0	5.288e-05
	FALSE	High	HIYFINCGDSR	1xCarbamidomethyl [C7]	0.00104163	0	1	4	1	4505995	0	1381.63	58000000	39.72	High	0	0.000583
	FALSE	High	NVIEAVYSR		0.0077503	0	1	4	4	4505995	0	1050.56		46.32	High	0	0.005076
	FALSE	High	ALGDYDYK		0.0130067	0.000103019	1	4	2	4505995	0	944.436	150000000	45.23	High	7.013e-05	0.008836
FALSE	High	Master Protein	155722983	heat shock protein 75 kDa, mitochondrial isoform 1 precursor [Homo sapiens]	0	88.036	31.108	19	30	18	1	704	80.06	8.21	1100000000	2.014	683.809	19
	Checked	Confidence	Sequence	Modifications	Qvality PEP	Qvality q-value	# Protein Groups	# Proteins	# PSMs	Master Protein Accessions	# Missed Cleavages	Theo. MH+ [Da]	Area: F2: Sample	Ions Score Mascot	Confidence Mascot	Percolator q-Value Mascot	Percolator PEP Mascot
	FALSE	High	ELLQESALIR		0.000908362	0	1	2	2	155722983	0	1171.67	290000000	57.18	High	0	0.005569
	FALSE	High	SIFYVPDMKPSMFDVSR		6.33688e-07	0	1	2	2	155722983	0	2018.97	180000000	54.74	High	0	8.886e-07
	FALSE	High	YESSALPSGQLTSLSEYASR		4.85684e-09	0	1	2	3	155722983	0	2146.03	120000000	81.08	High	0	1.057e-09
	FALSE	High	ETEELMAWMR		0.000118451	0	1	2	1	155722983	0	1295.58	15000000	51.64	High	0	5.608e-05
	FALSE	High	AQLLQPTLEINPR		0.000587101	0	1	2	2	155722983	0	1492.85	450000000	42.77	High	0	0.003724
	FALSE	High	GVVDSEDIPLNLSR		1.13456e-05	0	3	7	8	153792590; 431822403; 155722983	0	1513.79	2600000000	87.14	High	0	1.475e-05
	FALSE	High	LISVETDIVVDHYK		1.61163e-05	0	1	2	1	155722983	0	1630.87	15000000	65.14	High	0	6.566e-06
	FALSE	High	AFLDALQNQAEASSK		2.98328e-07	0	1	2	2	155722983	0	1592.79	130000000	94.62	High	0	8.942e-08
	FALSE	High	HLAEHSPYYEAMK		2.98419e-06	0	1	2	1	155722983	0	1575.73	80000000	30.52	High	0	1.063e-06
	FALSE	High	MNTLQAIWMMDPK		0.00244984	0	1	2	1	155722983	0	1578.75	100000000	45.39	High	0	0.001464
	FALSE	High	EWQHEEFYR		0.00192833	0	1	2	2	155722983	0	1323.58	93000000	40.97	High	0	0.001134
	FALSE	High	FFEDYGLFMR		0.00333212	0	1	2	1	155722983	0	1324.6	200000000	52.01	High	0	0.00205
	FALSE	High	ELISNASDALEK		5.48188e-05	0	1	2	2	155722983	0	1289.66	120000000	62.05	High	0	2.457e-05
	FALSE	High	TDAPLNIR		0.0166182	0.000300381	1	2	1	155722983	0	899.495	65000000	58.72	High	0.0002042	0.01155
	FALSE	High	LDTHPAMVTVLEMGAAR		0.0166182	0.000300381	1	2	1	155722983	0	1811.91	140000000	17.09	High	0.0002042	0.01156
	FALSE	High	LISVETDIVVDHYKEEK		0.0259348	0.000736618	1	2	1	155722983	1	2017.05	4400000	12.11	High	0.0004992	0.01868
	FALSE	High	ATDILPK		0.0502525	0.00238794	1	2	1	155722983	0	757.445	73000000	28.91	High	0.001735	0.03829
	FALSE	High	FFIDQSK		0.0834005	0.00443926	1	2	1	155722983	0	884.451		33.72	High	0.00339	0.06619
	FALSE	High	LNELLVK		0.100666	0.0055094	1	2	1	155722983	0	828.519	210000000	46.48	High	0.004321	0.08091
FALSE	High	Master Protein	21735621	malate dehydrogenase, mitochondrial precursor [Homo sapiens]	0	86.6734	59.1716	15	31	15	1	338	35.481	8.68	320000000	4.754	923.457	15
	Checked	Confidence	Sequence	Modifications	Qvality PEP	Qvality q-value	# Protein Groups	# Proteins	# PSMs	Master Protein Accessions	# Missed Cleavages	Theo. MH+ [Da]	Area: F2: Sample	Ions Score Mascot	Confidence Mascot	Percolator q-Value Mascot	Percolator PEP Mascot
	FALSE	High	IFGVTTLDIVR		0.000106887	0	1	1	1	21735621	0	1233.72	120000000	75.3	High	0	5.015e-05
	FALSE	High	SQETECTYFSTPLLLGK	1xCarbamidomethyl [C6]	5.52739e-06	0	1	1	1	21735621	0	1973.95	110000000	99.05	High	0	2.065e-06
	FALSE	High	GCDVVVIPAGVPR	1xCarbamidomethyl [C2]	9.97534e-07	0	1	1	1	21735621	0	1338.72	230000000	49.8	High	0	3.276e-07
	FALSE	High	ANTFVAELK		0.00788329	0	1	1	3	21735621	0	992.541	70000000	52.44	High	0	0.005186
	FALSE	High	VDFPQDQLTALTGR		2.08355e-05	0	1	1	5	21735621	0	1560.8	8000000	82.3	High	0	9.939e-06
	FALSE	High	LTLYDIAHTPGVAADLSHIETK		9.63366e-09	0	1	1	3	21735621	0	2365.24	160000000	62.66	High	0	2.219e-09
	FALSE	High	TIIPLISQCTPK	1xCarbamidomethyl [C9]	2.86001e-05	0	1	1	1	21735621	0	1370.77	210000000	61.67	High	0	1.218e-05
	FALSE	High	VAVLGASGGIGQPLSLLLK		1.66575e-09	0	1	1	4	21735621	0	1793.09	320000000	95.86	High	0	3.347e-10
	FALSE	High	IQEAGTEVVK		0.0066494	0	1	1	1	21735621	0	1073.58	350000000	41.9	High	0	0.004289
	FALSE	High	EGVVECSFVK	1xCarbamidomethyl [C6]	0.00165322	0	1	1	1	21735621	0	1153.56	75000000	47.42	High	0	0.000962
	FALSE	High	FVFSLVDAMNGK		0.00079894	0	1	1	1	21735621	0	1327.67	130000000	46.51	High	0	0.000439
	FALSE	High	AGAGSATLSMAYAGAR		1.65355e-05	0	1	1	2	21735621	0	1454.71	300000000	81.73	High	0	6.739e-06
	FALSE	High	VNVPVIGGHAGK		0.000746075	0	1	1	5	21735621	0	1147.66	230000000	54.82	High	0	0.006026
	FALSE	High	MISDAIPELK		0.0953216	0.00499166	1	1	1	21735621	0	1116.6	2900000	38.53	High	0.003969	0.07658
	FALSE	High	GYLGPEQLPDCLK	1xCarbamidomethyl [C11]	0.116555	0.00699886	1	1	1	21735621	0	1489.74	170000000	13.73	High	0.005636	0.09499
FALSE	High	Master Protein	29570791	casein kinase II subunit alpha isoform a [Homo sapiens]	0	86.6467	47.0588	13	23	12	1	391	45.115	7.74	140000000	7.962	388.259	13
	Checked	Confidence	Sequence	Modifications	Qvality PEP	Qvality q-value	# Protein Groups	# Proteins	# PSMs	Master Protein Accessions	# Missed Cleavages	Theo. MH+ [Da]	Area: F2: Sample	Ions Score Mascot	Confidence Mascot	Percolator q-Value Mascot	Percolator PEP Mascot
	FALSE	High	EAMEHPYFYTVVK		0.0104345	0	1	3	1	29570791	0	1613.77	49000000	31.11	High	0	0.007018
	FALSE	High	FYMYEILK		0.00851028	0	2	3	2	4503097; 29570791	0	1106.56	45000000	23.19	High	0	0.005605
	FALSE	High	TPALVFEHVNNTDFK		2.03072e-05	0	1	2	4	29570791	0	1731.87	19000000	42.11	High	0	8.365e-06
	FALSE	High	LIDWGLAEFYHPGQEYNVR		5.37904e-11	0	1	3	2	29570791	0	2307.12	230000000	80.73	High	0	8.252e-12
	FALSE	High	GGPNIITLADIVKDPVSR		9.72535e-06	0	1	2	1	29570791	1	1865.05	51000000	57.91	High	0	3.813e-06
	FALSE	High	FVHSENQHLVSPEALDFLDK		4.27414e-07	0	1	3	1	29570791	0	2325.15	22000000	33.49	High	0	1.312e-07
	FALSE	High	YSEVFEAINITNNEK		3.99362e-05	0	1	2	2	29570791	0	1770.85	29000000	42.94	High	0	1.732e-05
	FALSE	High	EYWDYESHVVEWGNQDDYQLVR		2.36833e-06	0	1	2	1	29570791	0	2830.24	24000000	56.27	High	0	8.291e-07
	FALSE	High	QLYQTLTDYDIR		0.00110593	0	1	2	1	29570791	0	1528.76	54000000	29.27	High	0	0.0006234
	FALSE	High	VYTDVNTHRPR		0.00305931	0	1	2	3	29570791	0	1357.7	140000000	36.88	High	0.001782	0.04075
	FALSE	High	DVKPHNVMIDHEHR		1.89629e-05	0	1	3	1	29570791	0	1726.84	19000000	53.27	High	0	7.828e-06
	FALSE	High	DVKPHNVMIDHEHRK		1.26774e-06	0	1	3	4	29570791	1	1854.94	42000000	47.46	High	0	0.0001051
	FALSE	High	KEPFFHGHDNYDQLVR		0.00801853	0	1	2	1	29570791	1	2001.96	19000000	22	High	0	0.005239
FALSE	High	Master Protein	31621305	leucine-rich PPR motif-containing protein, mitochondrial precursor [Homo sapiens]	0	85.3408	20.2296	24	28	24	1	1394	157.805	6.13	150000000	0.798	512.768	24
	Checked	Confidence	Sequence	Modifications	Qvality PEP	Qvality q-value	# Protein Groups	# Proteins	# PSMs	Master Protein Accessions	# Missed Cleavages	Theo. MH+ [Da]	Area: F2: Sample	Ions Score Mascot	Confidence Mascot	Percolator q-Value Mascot	Percolator PEP Mascot
	FALSE	High	LQDAINILK		0.00637219	0	1	1	2	31621305	0	1027.61	90000000	41.69	High	0	0.004103
	FALSE	High	MLNGLEDSIGLSK		8.62688e-06	0	1	1	1	31621305	0	1376.71	24000000	62.62	High	0	3.33e-06
	FALSE	High	TVQLTSSELESTLETLK		4.02553e-07	0	1	1	1	31621305	0	1878.99	21000000	75.4	High	0	1.235e-07
	FALSE	High	MVFINNIALAQIK		3.48241e-05	0	1	1	1	31621305	0	1474.85	20000000	39.63	High	0	1.498e-05
	FALSE	High	KISNQFDWALMR		0.000147979	0	1	1	2	31621305	1	1508.77	27000000	38.77	High	0	7.099e-05
	FALSE	High	EQNIVFNAETYSNLIK		2.71517e-07	0	1	1	1	31621305	0	1882.95	22000000	51.91	High	0	8.065e-08
	FALSE	High	FSPTDFLAK		0.00111543	0	1	1	2	31621305	0	1025.53	61000000	44.19	High	0	0.0006267
	FALSE	High	AGDMENAENILTVMR		1.97863e-06	0	1	1	1	31621305	0	1663.78	61000000	97.03	High	0	6.86e-07
	FALSE	High	NLLESYHVPELIK		4.78016e-05	0	1	1	1	31621305	0	1554.85	24000000	39.76	High	0	2.107e-05
	FALSE	High	SGGLGGSHALLLLR		3.76133e-05	0	1	1	2	31621305	0	1350.79	100000000	66.05	High	0	1.638e-05
	FALSE	High	DLPVTEAVFSALVTGHAR		0.000702693	0	1	1	1	31621305	0	1883	12000000	43.56	High	0	0.0003804
	FALSE	High	SEAANGNLDFVLSFLK		2.24975e-06	0	1	1	1	31621305	0	1724.89	530000	73.02	High	0	7.829e-07
	FALSE	High	MEEANIQPNR		0.00319281	0	1	1	1	31621305	0	1201.56	38000000	37.76	High	0	0.001953
	FALSE	High	TVLDQQQTPSR		0.00141733	0	1	1	1	31621305	0	1272.65	74000000	64.25	High	0	0.0008127
	FALSE	High	GFTLNDAANSR		0.00788329	0	1	1	1	31621305	0	1165.56	41000000	36	High	0	0.005163
	FALSE	High	NVQGIIEILK		0.0163402	0.000201515	1	1	1	31621305	0	1126.68	98000000	24.07	High	0.0001371	0.01137
	FALSE	High	LDDLFLK		0.0221205	0.000667482	1	1	1	31621305	0	863.487	240000000	33.31	High	0.0004528	0.01579
	FALSE	High	DAHLLVESK		0.0223068	0.000667482	1	1	1	31621305	0	1011.55	12000000	18.24	High	0.0004528	0.01593
	FALSE	High	SNTLPISLQSIR		0.0581716	0.00284408	1	1	1	31621305	0	1328.75	22000000	19.1	High	0.002149	0.04478
	FALSE	High	IWDTLQK		0.0586445	0.00291873	1	1	1	31621305	0	903.493	66000000	18.34	High	0.002149	0.04507
	FALSE	High	EEGFPIRPHYFWPLLVGR		0.060085	0.00299372	1	1	1	31621305	0	2213.17	28000000	14.56	High	0.002202	0.04625
	FALSE	High	LQWFCDR	1xCarbamidomethyl [C5]	0.0610638	0.0030683	1	1	1	31621305	0	1024.47	19000000	27.87	High	0.002251	0.04724
	FALSE	High	LLAEILR		0.0776587	0.00414745	1	1	1	31621305	0	827.535	110000000	34.14	High	0.003102	0.06133
	FALSE	High	IIETPGIR		0.136662	0.00828771	1	1	1	31621305	0	898.536	33000000	34.15	High	0.006812	0.1133
FALSE	High	Master Protein	4503509	eukaryotic translation initiation factor 3 subunit A [Homo sapiens]	0	85.2824	22.3589	27	33	27	1	1382	166.468	6.79	240000000	1.085	445.141	27
	Checked	Confidence	Sequence	Modifications	Qvality PEP	Qvality q-value	# Protein Groups	# Proteins	# PSMs	Master Protein Accessions	# Missed Cleavages	Theo. MH+ [Da]	Area: F2: Sample	Ions Score Mascot	Confidence Mascot	Percolator q-Value Mascot	Percolator PEP Mascot
	FALSE	High	EDAPIGPHLQSMPSEQIR		0.000144227	0	1	1	1	4503509	0	2004.98	68000000	19.67	High	0	6.931e-05
	FALSE	High	EQPEKEPELQQYVPQLQNNTILR		0.00141733	0	1	1	1	4503509	1	2794.44	56000000	15.2	High	0	0.0008111
	FALSE	High	TLSFGSDLNYATR		5.03063e-06	0	1	1	1	4503509	0	1444.71	290000000	64.83	High	0	1.865e-06
	FALSE	High	LATLLGLQAPPTR		0.00149196	0	1	1	1	4503509	0	1350.81	12000000	37	High	0	0.0008603
	FALSE	High	AVEDIHGLFSLSK		7.58725e-06	0	1	1	2	4503509	0	1415.75	51000000	69.59	High	0	2.905e-06
	FALSE	High	KNLTQDEMQR		0.0064267	0	1	1	1	4503509	1	1262.62	21000000	42.88	High	0	0.004159
	FALSE	High	LVQLDSAISMELWQEAFK		1.194e-06	0	1	1	1	4503509	0	2108.07	270000	68.8	High	0	3.972e-07
	FALSE	High	LGDSSLSR		0.00372334	0	1	1	1	4503509	0	834.432	34000000	59.89	High	0	0.002309
	FALSE	High	LTSLVPFVDAFQLER		0.00042048	0	1	1	1	4503509	0	1734.94	110000000	17.08	High	0	0.0002186
	FALSE	High	ILQEHEQIK		0.0013123	0	1	1	2	4503509	0	1137.63	39000000	42.19	High	0	0.0007489
	FALSE	High	LLQQVSQIYQSIEFSR		8.40559e-07	0	1	1	2	4503509	0	1939.03	44000000	77.39	High	0	2.727e-07
	FALSE	High	LYHDIAQQAFK		0.000520805	0	1	1	1	4503509	0	1333.69	42000000	27.55	High	0	0.0002767
	FALSE	High	IHEPIMLK		0.00858294	0	1	1	1	4503509	0	980.56	34000000	21.66	High	0	0.005646
	FALSE	High	FNVLQYVVPEVK		0.00112501	0	1	1	1	4503509	0	1434.8	40000000	52.02	High	0	0.0006322
	FALSE	High	HHNQSTAINLNNPESQSMHLETR		0.00333212	0	1	1	1	4503509	0	2658.24		8	High	0	0.002049
	FALSE	High	QPALDVLYDVMK		0.00187949	0	1	1	1	4503509	0	1391.72	43000000	55.09	High	0	0.001102
	FALSE	High	IGLINDMVR		0.0138003	0.000103019	1	1	2	4503509	0	1030.57	210000000	36.75	High	7.013e-05	0.00946
	FALSE	High	KGPEADSEWR		0.0160668	0.000201515	1	1	1	4503509	1	1174.55	17000000	38.21	High	0.0001371	0.01117
	FALSE	High	LLDMDGIIVEK		0.0150174	0.000201515	1	1	2	4503509	0	1245.68	70000000	27.85	High	0.0001371	0.01034
	FALSE	High	LLLTPWVK		0.0186987	0.000593526	1	1	2	4503509	0	969.613	180000000	37.82	High	0.0004528	0.01315
	FALSE	High	ANEFLEVGK		0.0344185	0.000989495	1	1	1	4503509	0	1006.52	62000000	23.47	High	0.0007314	0.02532
	FALSE	High	RADDDRFPR		0.0430108	0.00140623	1	1	1	4503509	2	1147.56	26000000	28.45	High	0.001012	0.03216
	FALSE	High	FLWESYR		0.0532023	0.00245611	1	1	1	4503509	0	1000.49	220000000	34.54	High	0.001782	0.04057
	FALSE	High	MHLSQIQR		0.0605725	0.00299372	1	1	1	4503509	0	1012.54	46000000	25.04	High	0.002251	0.04666
	FALSE	High	LEEIPLIK		0.10961	0.00636773	1	1	1	4503509	0	954.587	9500000	15.2	High	0.005056	0.08883
	FALSE	High	ANEFLEVGKK		0.113035	0.00649722	1	1	1	4503509	1	1134.62		20.39	High	0.005197	0.09171
	FALSE	High	VSTVFWK		0.123886	0.00741104	1	1	1	4503509	0	866.477	29000000	14.12	High	0.006069	0.1015
FALSE	High	Master Protein	144953898	ranBP-type and C3HC4-type zinc finger-containing protein 1 isoform 2 [Homo sapiens]	0	85.0927	38.4314	18	32	18	1	510	57.534	5.67	520000000	3.748	588.105	18
	Checked	Confidence	Sequence	Modifications	Qvality PEP	Qvality q-value	# Protein Groups	# Proteins	# PSMs	Master Protein Accessions	# Missed Cleavages	Theo. MH+ [Da]	Area: F2: Sample	Ions Score Mascot	Confidence Mascot	Percolator q-Value Mascot	Percolator PEP Mascot
	FALSE	High	NSQEAEVSCPFIDNTYSCSGK	2xCarbamidomethyl [C9; C18]	0.000131266	0	1	2	1	144953898	0	2393	7900000	53.99	High	0	6.28e-05
	FALSE	High	VPLSVQLKPEVSPTQDIR		1.72377e-09	0	1	1	3	144953898	0	2006.13	520000000	53.66	High	0	3.476e-10
	FALSE	High	AEEMALSLTR		0.00278489	0	1	1	1	144953898	0	1120.57	48000000	35	High	0	0.001681
	FALSE	High	LAGEEEALR		0.00175521	0	1	2	2	144953898	0	987.511	140000000	67.75	High	0	0.001021
	FALSE	High	WGPGGPGDTSGGCR	1xCarbamidomethyl [C13]	1.62548e-05	0	1	2	1	144953898	0	1360.57	12000000	72.55	High	0	6.586e-06
	FALSE	High	VMLQQGEAMR		0.000778691	0	1	2	2	144953898	0	1162.57	490000000	52.79	High	0	0.0004257
	FALSE	High	AVAGGDEQVAMK		0.000924041	0	1	1	1	144953898	0	1175.57	220000000	37.61	High	0	0.0005124
	FALSE	High	EYQEDLALR		0.00942383	0	1	2	1	144953898	0	1136.56	310000000	41.68	High	0	0.006262
	FALSE	High	KAEEMALSLTR		0.00711807	0	1	1	1	144953898	1	1248.66	94000000	42.84	High	0	0.004633
	FALSE	High	ALLTPEDYQR		0.00189563	0	1	2	3	144953898	0	1205.62	550000000	57.77	High	0	0.001115
	FALSE	High	QQQQEGNYLQHVQLDQR		8.40559e-07	0	1	2	1	144953898	0	2112.02	25000000	73.48	High	0	2.72e-07
	FALSE	High	GPLEPGPPKPGVPQEPGR		5.29734e-05	0	1	2	4	144953898	0	1808.97	360000000	47.56	High	0	2.362e-05
	FALSE	High	KQQQQEGNYLQHVQLDQR		4.90009e-08	0	1	2	4	144953898	1	2240.12	67000000	77.52	High	0	1.278e-08
	FALSE	High	NTSLNPQELQR		0.00105961	0	1	2	2	144953898	0	1299.67	310000000	62.84	High	0	0.0005933
	FALSE	High	CAIWLAEQR	1xCarbamidomethyl [C1]	0.0230675	0.000667482	1	1	1	144953898	0	1146.57	23000000	27.91	High	0.0004528	0.01645
	FALSE	High	DQETLHSHGVR		0.0322082	0.000911894	1	2	1	144953898	0	1278.62	1200000	27.02	High	0.0006173	0.02363
	FALSE	High	VMLQQGEAMR	1xOxidation [M9]	0.0705715	0.00382241	1	2	1	144953898	0	1178.57	9600000	17.41	High	0.002926	0.05526
	FALSE	High	ECLQGTIR	1xCarbamidomethyl [C2]	0.104647	0.00563169	1	2	1	144953898	0	976.488	150000000	28.17	High	0.004508	0.08488
	FALSE	High	DLTLQPR		0.12109	0.00720337	1	2	1	144953898	0	842.473	240000000	23.46	High	0.005976	0.09938
FALSE	High	Master Protein	386642860	threonine--tRNA ligase, cytoplasmic isoform 1 [Homo sapiens]	0	84.7288	37.0678	23	30	23	1	723	83.382	6.67	280000000	2.318	574.022	23
	Checked	Confidence	Sequence	Modifications	Qvality PEP	Qvality q-value	# Protein Groups	# Proteins	# PSMs	Master Protein Accessions	# Missed Cleavages	Theo. MH+ [Da]	Area: F2: Sample	Ions Score Mascot	Confidence Mascot	Percolator q-Value Mascot	Percolator PEP Mascot
	FALSE	High	QVMVVPVGPTCDEYAQK	1xCarbamidomethyl [C11]	0.000146718	0	1	2	1	386642860	0	1920.92	34000000	38.63	High	0	7.038e-05
	FALSE	High	NAQLAQYNFILVVGEK		3.79254e-06	0	1	3	1	386642860	0	1806.97	42000000	79.46	High	0	1.375e-06
	FALSE	High	QLENSLNEFGEK		0.00219218	0	1	2	1	386642860	0	1407.68	84000000	45.79	High	0	0.0013
	FALSE	High	LADFGVLHR		0.00126816	0	1	2	3	386642860	0	1027.57	120000000	63.62	High	0	0.0007235
	FALSE	High	IYGISFPDPK		0.0100009	0	1	2	1	386642860	0	1136.6	340000000	50.15	High	0	0.00667
	FALSE	High	GFQEVVTPNIFNSR		4.8598e-07	0	1	2	1	386642860	0	1607.82	180000000	43.33	High	0	1.503e-07
	FALSE	High	WELNSGDGAFYGPK		1.69606e-06	0	1	2	2	386642860	0	1540.71	210000000	73.27	High	0	5.795e-07
	FALSE	High	NELSGALTGLTR		0.000924041	0	1	2	1	386642860	0	1231.66	240000000	42.68	High	0	0.0005134
	FALSE	High	FLGDIEVWDQAEK		3.66486e-06	0	1	2	1	386642860	0	1549.75	110000000	37.43	High	0	1.332e-06
	FALSE	High	VNTPTTTVYR		0.000639561	0	1	2	1	386642860	0	1151.61	130000000	56.44	High	0	0.0003454
	FALSE	High	DQELYFFHELSPGSCFFLPK	1xCarbamidomethyl [C15]	1.2039e-07	0	1	2	2	386642860	0	2461.15	30000000	51.51	High	0	3.368e-08
	FALSE	High	QVDAESWK		0.00412497	0	1	2	1	386642860	0	962.458	42000000	33.36	High	0	0.002573
	FALSE	High	FNLTYVSHDGDDK		2.32882e-05	0	1	2	1	386642860	0	1510.68	31000000	98.52	High	0	9.729e-06
	FALSE	High	TTPYQIACGISQGLADNTVIAK	1xCarbamidomethyl [C8]	0.00926509	0	1	1	1	386642860	0	2321.18	19000000	29.76	High	0	0.006125
	FALSE	High	WPFWLSPR		0.00333212	0	1	3	3	386642860	0	1088.57	170000000	41.5	High	0	0.002041
	FALSE	High	LEMYNILK		0.0114548	0.000103019	1	2	2	386642860	0	1023.55	180000000	28.3	High	7.013e-05	0.007724
	FALSE	High	ADMETLQR		0.0154028	0.000201515	1	2	1	386642860	0	963.456	71000000	31.86	High	0.0001371	0.01067
	FALSE	High	AELNPWPEYIYTR		0.0506642	0.00238794	1	2	1	386642860	0	1651.81	250000000	15.32	High	0.001735	0.03842
	FALSE	High	KETLLAMFK		0.0506642	0.00238794	1	2	1	386642860	1	1080.61	29000000	46.08	High	0.001735	0.03856
	FALSE	High	AEHDSILAEK		0.0586445	0.00291873	1	2	1	386642860	0	1112.56	33000000	16.27	High	0.002149	0.04508
	FALSE	High	VTLPDGK		0.0683461	0.00359435	1	2	1	386642860	0	729.414	65000000	22.41	High	0.002768	0.05352
	FALSE	High	RGFQEVVTPNIFNSR		0.103839	0.00563169	1	2	1	386642860	1	1763.92	17000000	5.34	High	0.004508	0.08421
	FALSE	High	MGGEEKPIGAGEEK		0.141872	0.00891808	1	2	1	386642860	0	1431.68	24000000	10.77	High	0.007185	0.1182
FALSE	High	Master Protein	342187211	fructose-bisphosphate aldolase A isoform 2 [Homo sapiens]	0	84.6504	43.7799	16	23	15	1	418	45.232	8.25	730000000	6.499	657.993	16
	Checked	Confidence	Sequence	Modifications	Qvality PEP	Qvality q-value	# Protein Groups	# Proteins	# PSMs	Master Protein Accessions	# Missed Cleavages	Theo. MH+ [Da]	Area: F2: Sample	Ions Score Mascot	Confidence Mascot	Percolator q-Value Mascot	Percolator PEP Mascot
	FALSE	High	IGEHTPSALAIMENANVLAR		1.97743e-08	0	1	2	1	342187211	0	2107.1	100000000	76.44	High	0	4.803e-09
	FALSE	High	VNPCIGGVILFHETLYQK	1xCarbamidomethyl [C4]	8.91927e-09	0	1	2	2	342187211	0	2088.09	200000000	73.31	High	0	2.029e-09
	FALSE	High	GVVPLAGTNGETTTQGLDGLSER		9.30935e-09	0	1	2	2	342187211	0	2272.14	110000000	90.32	High	0	2.127e-09
	FALSE	High	FSHEEIAMATVTALR		0.00356773	0	1	2	2	342187211	0	1675.85	90000000	40.21	High	0	0.003314
	FALSE	High	YTPSGQAGAAASESLFVSNHAY		0.000184868	0	1	2	1	342187211	0	2228.03	38000000	40.67	High	0	9.038e-05
	FALSE	High	ALANSLACQGK	1xCarbamidomethyl [C8]	0.000602371	0	1	2	1	342187211	0	1132.58	430000000	69.09	High	0	0.000322
	FALSE	High	LQSIGTENTEENR		3.76133e-05	0	1	2	1	342187211	0	1490.71	79000000	56.59	High	0	1.632e-05
	FALSE	High	KELSDIAHR		0.00468823	0	1	2	2	342187211	1	1068.58	40000000	62.92	High	0	0.002952
	FALSE	High	RLQSIGTENTEENRR		0.000503276	0	1	2	1	342187211	2	1802.91	190000000	43.85	High	0	0.0002658
	FALSE	High	LQSIGTENTEENRR		0.000153134	0	1	2	2	342187211	1	1646.81	660000000	39.17	High	0.0004528	0.01646
	FALSE	High	ADDGRPFPQVIK		0.00468823	0	1	2	2	342187211	0	1342.71	780000000	21.09	High	0	0.002955
	FALSE	High	QLLLTADDR		0.00102396	0	1	2	1	342187211	0	1044.57	580000000	59.01	High	0	0.0005717
	FALSE	High	GILAADESTGSIAK		3.54149e-06	0	1	2	2	342187211	0	1332.7	740000000	76.98	High	0	1.282e-06
	FALSE	High	ELSDIAHR		0.010613	0.000103019	1	2	1	342187211	0	940.485	380000000	57.32	High	7.013e-05	0.007117
	FALSE	High	VLAAVYK		0.0250819	0.000736618	2	4	1	4885063; 342187211	0	763.471	590000000	55.6	High	0.0004992	0.01797
	FALSE	High	ALQASALK		0.145079	0.00905163	1	2	1	342187211	0	801.483	210000000	31.3	High	0.007322	0.121
FALSE	High	Master Protein	4758138	probable ATP-dependent RNA helicase DDX5 [Homo sapiens]	0	84.1905	37.6221	22	33	15	1	614	69.105	8.92	230000000	4.275	450.903	22
	Checked	Confidence	Sequence	Modifications	Qvality PEP	Qvality q-value	# Protein Groups	# Proteins	# PSMs	Master Protein Accessions	# Missed Cleavages	Theo. MH+ [Da]	Area: F2: Sample	Ions Score Mascot	Confidence Mascot	Percolator q-Value Mascot	Percolator PEP Mascot
	FALSE	High	APILIATDVASR		0.000552961	0	2	3	1	148613856; 4758138	0	1226.71	540000000	42.85	High	0	0.0002953
	FALSE	High	TTYLVLDEADR		0.00108716	0	1	1	1	4758138	0	1295.65	140000000	41.29	High	0	0.0006134
	FALSE	High	TLSYLLPAIVHINHQPFLER		9.88428e-09	0	1	1	3	4758138	0	2361.31	140000000	69.65	High	0	2.267e-09
	FALSE	High	LLQLVEDR		0.00385269	0	1	1	1	4758138	0	985.568	250000000	46.57	High	0	0.002377
	FALSE	High	MLDMGFEPQIR		0.00197843	0	3	7	2	87196351; 148613856; 4758138	0	1336.64	1200000000	50.6	High	0	0.001168
	FALSE	High	GDGPICLVLAPTR	1xCarbamidomethyl [C6]	0.000792133	0	2	3	1	148613856; 4758138	0	1368.73	250000000	53.95	High	0	0.0004347
	FALSE	High	TGTAYTFFTPNNIK		0.00551285	0	1	1	1	4758138	0	1574.78	63000000	23.76	High	0	0.0035
	FALSE	High	QTLMWSATWPK		0.000153134	0	2	3	2	148613856; 4758138	0	1348.67	140000000	55.39	High	0	7.403e-05
	FALSE	High	QVSDLISVLR		0.00121506	0	1	1	1	4758138	0	1129.66	260000000	47.87	High	0	0.0006885
	FALSE	High	FVINYDYPNSSEDYIHR		1.57076e-05	0	1	1	3	4758138	0	2131.97	140000000	35.48	High	0	6.383e-06
	FALSE	High	ELAQQVQQVAAEYCR	1xCarbamidomethyl [C14]	0.0105234	0	1	1	1	4758138	0	1792.86	14000000	28.7	High	7.013e-05	0.007046
	FALSE	High	WNLDELPK		0.00344792	0	1	1	3	4758138	0	1014.53	65000000	35.65	High	0	0.002112
	FALSE	High	STCIYGGAPK	1xCarbamidomethyl [C3]	0.00958527	0	2	3	1	148613856; 4758138	0	1053.5	54000000	14.71	High	0	0.00637
	FALSE	High	TAQEVETYR		0.00648167	0	1	1	1	4758138	0	1096.53	39000000	58.11	High	0	0.00418
	FALSE	High	RTAQEVETYR		1.53001e-07	0	1	1	1	4758138	1	1252.63	43000000	50.89	High	0	4.341e-08
[truncated: 10,656 more rows]
