# Supplementary material for: LUBAC controls chromosome alignment by targeting CENP-E to attached kinetochores
Source: Nat Commun. 2019 Jan 17;10:273. doi: 10.1038/s41467-018-08043-7 (PMC6336796; doi:10.1038/s41467-018-08043-7)
Supplement: Supplementary file 5 — Supplementary Data2 [file 41467_2018_8043_MOESM5_ESM.xlsx]

## Sheet: Sheet1
Accession	Description	Score	Coverage	# Proteins	# Unique Peptides	# Peptides	# PSMs	Area	# AAs	MW [kDa]	calc. pI
444299651	protein CASC5 isoform 2 [Homo sapiens]	579.946	12.31	2	22	22	32	2.37359e+07	2316	262.467	5.43994
	A4	Sequence	# PSMs	# Protein Groups	Protein Group Accessions	Modifications	Area	IonScore	Exp Value	Charge	MH+ [Da]	RT [min]	# Missed Cleavages
	High	ADGTSLDFSTYR	1	1	444299651		8.14672e+06	70.78	6.18764e-06	2	1332.61	29.9063	0
	High	ALIETYQK	1	1	444299651		3.25927e+07	24.83	0.104904	2	965.533	20.234	0
	High	EDENNSNITR	1	1	444299651		3.34265e+06	62.3	3.6155e-05	2	1191.53	8.32226	0
	High	ELEQLKTEEEELQR	1	1	444299651		700551	38.71	0.00913166	2	1773.9	29.1405	1
	High	ENIQTTNYNTALDFHSNSDVTK	1	1	444299651		2.5794e+06	56.4	0.000310069	3	2512.17	29.5774	0
	High	EQTLAQIDFmQK	1	1	444299651	M10(Oxidation)	2.10658e+06	36.9	0.0172221	2	1467.72	30.5365	0
	High	FSDTTQDR	1	1	444299651		5.66605e+06	44.58	0.00194198	2	969.43	9.2915	0
	High	GLLDNPISEK	1	1	444299651		1.85037e+07	37.88	0.00592249	2	1085.59	30.5183	0
	High	GPVEVADNmELSK	1	1	444299651	M9(Oxidation)	270054	13.17	3.60256	2	1404.67	19.5576	0
	High	IDEmDK	1	1	444299651	M4(Oxidation)	542532	41.69	0.00141627	2	766.329	7.03824	0
	High	LVANDSQLtPLEEWSNNR	1	1	444299651	T9(Phospho)	241714	5.52	35.3485	2	2165.99	39.5052	0
	High	LVQSAQNER	1	1	444299651		3.73926e+06	37.4	0.00751536	2	1044.55	8.2291	0
	High	mYcNPDAMSSLTEK	1	1	444299651	M1(Oxidation); C3(DeStreak)	258953	11.81	4.72628	2	1681.67	29.4892	0
	High	NLEDEEKNNPVEEWDSEMR	1	1	444299651		0	24.17	0.51911	3	2363.03	37.2097	1
	High	NLLANQTLVYSQDLGEmTK	2	1	444299651	M17(Oxidation)	5.86173e+06	23.68	0.388694	3	2154.08	38.4837	0
	High	NLLANQTLVYSQDLGEMTK	2	1	444299651		6.70109e+06	49.24	0.000907726	2	2138.09	42.3578	0
	High	NNPVEEWDSEMR	1	1	444299651		1.92628e+06	26.78	0.153223	2	1505.64	35.5729	0
	High	QDQSNVQIAAAPTPEK	2	1	444299651		5.14853e+06	41.96	0.00490333	2	1696.86	19.9775	0
	High	sNCImDVLEDESVQKPK	1	1	444299651	S1(Phospho); M5(Oxidation)	577071	29.38	0.121228	2	2030.87	36.5347	0
	High	sNCIMDVLEDESVQKPK	1	1	444299651	S1(Phospho)	4.35671e+06	24.35	0.431373	2	2014.89	42.2474	0
	High	TILYScGQDDmEITR	2	1	444299651	C6(DeStreak); M11(Oxidation)	3.47506e+06	39.42	0.0112631	2	1836.79	30.1216	0
	High	TIVFSEDDKNDmDITK	2	1	444299651	M12(Oxidation)	9.02163e+06	41.4	0.00812455	2	1886.87	24.4644	1
	High	TIVFSEDDKNDMDITK	3	1	444299651		1.63376e+07	95.59	3.0808e-08	2	1870.89	29.5689	1
	High	TIYSGEENmDITK	1	1	444299651	M9(Oxidation)	2.01114e+07	37.16	0.0148174	2	1516.69	19.6732	0
	High	TVSPDEITTRPmDK	1	1	444299651	M12(Oxidation)	4.23059e+06	19.07	1.06041	2	1605.78	18.2062	0
119395750	keratin, type II cytoskeletal 1 [Homo sapiens]	365.388	19.88	2	8	10	16	4.68027e+07	644	65.999	8.11865
	A4	Sequence	# PSMs	# Protein Groups	Protein Group Accessions	Modifications	Area	IonScore	Exp Value	Charge	MH+ [Da]	RT [min]	# Missed Cleavages
	High	FLEQQNQVLQTK	1	2	47132620;119395750		4.23434e+06	18.57	0.692891	2	1475.79	32.6703	0
	High	GENALKDAK	1	1	119395750		4.41728e+06	42.12	0.00312098	2	945.502	7.26423	1
	High	GGGGGGYGSGGSSYGSGGGSYGSGGGGGGGR	2	1	119395750		1.01752e+07	100.69	1.12183e-08	2	2383.96	15.4285	0
	High	GSGGGSSGGSIGGR	1	1	119395750		6.32541e+07	92.07	3.16333e-08	2	1092.51	7.26979	0
	High	IEISELNR	1	2	47132620;119395750		3.49995e+07	37.68	0.00839393	2	973.533	25.0761	0
	High	NmQDmVEDYR	1	1	119395750	M2(Oxidation); M5(Oxidation)	3.19159e+06	33.63	0.017839	2	1332.53	15.7614	0
	High	NMQDmVEDYR	2	1	119395750	M5(Oxidation)	5.90117e+06	15.84	1.15583	2	1316.53	22.7151	0
	High	NMQDMVEDYR	1	1	119395750		1.09209e+07	42.8	0.00284183	2	1300.54	29.1813	0
	High	QISNLQQSISDAEQR	3	1	119395750		1.27231e+07	57.92	0.000136413	3	1716.86	29.9107	0
	High	SISISVAR	1	1	119395750		1.48586e+07	31.34	0.0261487	2	832.491	23.139	0
	High	SLVNLGGSK	1	1	119395750		4.21546e+07	37.4	0.00897113	2	874.501	22.6517	0
	High	TNAENEFVTIKK	1	1	119395750		7.3584e+06	70.5	3.91705e-06	2	1393.74	22.9529	1
55956899	keratin, type I cytoskeletal 9 [Homo sapiens]	283.737	32.91	4	12	13	18	6.12019e+07	623	62.0268	5.23682
	A4	Sequence	# PSMs	# Protein Groups	Protein Group Accessions	Modifications	Area	IonScore	Exp Value	Charge	MH+ [Da]	RT [min]	# Missed Cleavages
	High	DIENQYETQITQIEHEVSSSGQEVQSSAK	1	1	55956899		3.23922e+06	29.12	0.203409	3	3264.52	43.2642	0
	High	FSSSGGGGGGGR	2	1	55956899		2.67241e+07	51.85	0.000282152	2	982.435	6.23268	0
	High	GGGGSFGYSYGGGSGGGFSASSLGGGFGGGSR	1	1	55956899		169024	10.01	16.1777	2	2705.17	39.1842	0
	High	GGSGGSHGGGSGFGGESGGSYGGGEEASGSGGGYGGGSGK	1	1	55956899		0	12.7	8.17094	3	3223.29	17.9192	0
	High	GGSGGSYGGGGSGGGYGGGSGSR	2	1	55956899		1.51305e+07	65.95	2.26909e-05	2	1791.74	11.4818	0
	High	GPAAIQK	1	1	55956899		1.12239e+07	42.66	0.000883461	2	684.404	7.6798	0
	High	KGPAAIQK	1	1	55956899		2.7132e+06	49.42	0.000132574	2	812.5	6.30908	1
	High	LASYLDK	1	5	55956899;4557701;24430192;195972866;15431310		435950	29.06	0.046624	2	809.442	23.0446	0
	High	mTLDDFR	1	1	55956899	M1(Oxidation)	5.44877e+06	37.24	0.00777852	2	913.411	22.652	0
	High	MTLDDFR	3	1	55956899		8.14518e+06	37.97	0.00933589	2	897.417	30.5269	0
	High	SGGGGGGGLGSGGSIR	1	1	55956899		1.41751e+08	29.43	0.068586	2	1232.6	14.9891	0
	High	SLEDTKNR	1	1	55956899		722535	52.15	0.000287701	2	962.492	6.29586	1
	High	STmQELNSR	1	1	55956899	M3(Oxidation)	7292844	35.93	0.0125976	2	1081.5	9.15181	0
	High	VQALEEANNDLENK	1	1	55956899		0	37.03	0.0167439	2	1586.77	23.8806	0
195972866	keratin, type I cytoskeletal 10 [Homo sapiens]	282.999	31.51	11	10	12	23	1.85132e+08	584	58.7656	5.21143
	A4	Sequence	# PSMs	# Protein Groups	Protein Group Accessions	Modifications	Area	IonScore	Exp Value	Charge	MH+ [Da]	RT [min]	# Missed Cleavages
	High	AEtECQNTEYQQLLDIK	1	1	195972866	T3(Phospho)	2.25371e+06	62.11	7.12682e-05	2	2105.91	41.5343	0
	High	ALEESNYELEGK	3	1	195972866		479462752	96.21	1.77225e-08	2	1381.66	22.8155	0
	High	DAEAWFNEK	1	1	195972866		0	30.87	0.0419054	2	1109.49	30.6122	0
	High	ELTTEIDNNIEQISSYK	2	1	195972866		3.31264e+07	43.54	0.00412714	2	1996.98	35.5723	0
	High	GSLGGGFSSGGFSGGSFSR	3	1	195972866		2.15322e+07	24.08	0.430902	2	1707.78	33.9675	0
	High	GSsGGGCFGGSSGGYGGLGGFGGGSFR	4	1	195972866	S3(Phospho)	508160	21.15	0.799974	3	2365.93	41.5947	0
	High	LASYLDK	1	5	55956899;4557701;24430192;195972866;15431310		435950	29.06	0.046624	2	809.442	23.0446	0
	High	NVSTGDVNVEmNAAPGVDLTQLLNNmR	1	1	195972866	M11(Oxidation); M26(Oxidation)	1.15204e+07	50.05	0.00140523	3	2904.39	42.5038	0
	High	NVSTGDVNVEmNAAPGVDLTQLLNNMR	2	1	195972866	M11(Oxidation)	3.16841e+06	51.01	0.000982305	3	2888.4	45.2859	0
	High	QSVEADINGLR	1	1	195972866		2.20132e+06	15.1	1.73211	2	1201.62	28.5177	0
	High	sGGGGGGGGCGGGGGVSSLR	1	1	195972866	S1(Phospho)	214897	28.62	0.0832669	2	1572.63	17.689	0
	High	VLDELTLTK	2	1	195972866		1.50976e+07	44.02	0.00121261	2	1031.6	30.5226	0
	High	VTmQNLNDR	1	3	24430192;195972866;15431310	M3(Oxidation)	4.28054e+07	35.08	0.0166404	2	1106.53	10.1975	0
47132620	keratin, type II cytoskeletal 2 epidermal [Homo sapiens]	221.545	22.07	5	8	10	14	4.6761e+07	639	65.3932	8.00146
	A4	Sequence	# PSMs	# Protein Groups	Protein Group Accessions	Modifications	Area	IonScore	Exp Value	Charge	MH+ [Da]	RT [min]	# Missed Cleavages
	High	AAFGGSGGR	1	1	47132620		6.405e+06	41.62	0.00341916	2	779.381	9.23001	0
	High	DYQELMNVK	1	1	47132620		1.10517e+07	37.08	0.013565	2	1139.54	29.5199	0
	High	FLEQQNQVLQTK	1	2	47132620;119395750		4.23434e+06	18.57	0.692891	2	1475.79	32.6703	0
	High	GFSSGSAVVSGGSR	3	1	47132620		6.9912e+07	52.06	0.000424098	2	1254.61	17.9703	0
	High	GGSGGGGSISGGGYGSGGGSGGR	3	1	47132620		4.05689e+06	46.67	0.00199025	2	1741.76	12.6969	0
	High	GGSSSGGGYGSGGGGSSSVK	1	1	47132620		3.22474e+06	72.45	4.67882e-06	2	1588.69	8.9249	0
	High	IEISELNR	1	2	47132620;119395750		3.49995e+07	37.68	0.00839393	2	973.533	25.0761	0
	High	NVQDAIADAEQR	1	1	47132620		3.53715e+07	59.8	7.75399e-05	2	1329.64	25.368	0
	High	SISISVAGGGGGFGAAGGFGGR	1	1	47132620		954831	17.17	1.53014	2	1838.92	38.3339	0
	High	TAAENDFVTLKK	1	1	47132620		1.29903e+06	29.48	0.0532601	2	1336.71	23.1096	1
15431310	keratin, type I cytoskeletal 14 [Homo sapiens]	142.065	10.59	5	1	4	6	2.9911e+07	472	51.5894	5.16064
	A4	Sequence	# PSMs	# Protein Groups	Protein Group Accessions	Modifications	Area	IonScore	Exp Value	Charge	MH+ [Da]	RT [min]	# Missed Cleavages
	High	EVATNSELVQSGK	1	2	4557701;15431310		4.21961e+07	50.68	0.000554083	2	1361.7	16.5662	0
	High	GQVGGDVNVEmDAAPGVDLSR	2	1	15431310	M11(Oxidation)	1.03638e+06	88.98	1.37414e-07	2	2102	29.4806	0
	High	GQVGGDVNVEMDAAPGVDLSR	1	1	15431310		4.73159e+06	15.51	2.90751	2	2086	34.3945	0
	High	LASYLDK	1	5	55956899;4557701;24430192;195972866;15431310		435950	29.06	0.046624	2	809.442	23.0446	0
	High	VTmQNLNDR	1	3	24430192;195972866;15431310	M3(Oxidation)	4.28054e+07	35.08	0.0166404	2	1106.53	10.1975	0
41399285	60 kDa heat shock protein, mitochondrial [Homo sapiens]	137.709	17.45	1	4	4	11	2.20502e+07	573	61.0164	5.87158
	A4	Sequence	# PSMs	# Protein Groups	Protein Group Accessions	Modifications	Area	IonScore	Exp Value	Charge	MH+ [Da]	RT [min]	# Missed Cleavages
	High	DmAIATGGAVFGEEGLTLNLEDVQPHDLGK	3	1	41399285	M2(Oxidation)	1.68376e+06	32.64	0.0633529	3	3113.52	43.2462	0
	High	DMAIATGGAVFGEEGLTLNLEDVQPHDLGK	3	1	41399285		6.26248e+07	17.52	1.98783	3	3097.52	45.693	0
	High	IMQSSSEVGYDAMAGDFVNMVEK	2	1	41399285		1.36668e+06	26.93	0.286106	2	2508.11	44.3601	0
	High	KPLVIIAEDVDGEALSTLVLNR	2	1	41399285		2.15925e+06	61.72	7.03261e-06	3	2365.34	45.047	0
	High	LVQDVANNTNEEAGDGTTTATVLAR	1	1	41399285		1.32958e+06	45.51	0.00312824	3	2560.26	28.2775	0
12667788	myosin-9 [Homo sapiens]	137.567	2.35	1	3	3	3	799952	1960	226.392	5.60498
	A4	Sequence	# PSMs	# Protein Groups	Protein Group Accessions	Modifications	Area	IonScore	Exp Value	Charge	MH+ [Da]	RT [min]	# Missed Cleavages
	High	ELEDATETADAMNR	1	1	12667788		793701	31.39	0.0586694	2	1565.68	22.2822	0
	High	IAEFTTNLTEEEEK	1	1	12667788		635632	86.14	2.1598e-07	2	1653.79	30.5929	0
	High	LQVELDNVTGLLSQSDSK	1	1	12667788		970524	61.37	4.44604e-05	2	1946.01	42.6802	0
4505773	prohibitin [Homo sapiens]	126.187	16.18	1	2	2	3	1.81397e+06	272	29.7859	5.75732
	A4	Sequence	# PSMs	# Protein Groups	Protein Group Accessions	Modifications	Area	IonScore	Exp Value	Charge	MH+ [Da]	RT [min]	# Missed Cleavages
	High	AAELIANSLATAGDGLIELR	1	1	4505773		859376	64.01	1.21938e-05	2	1998.09	44.9149	0
	High	FGLALAVAGGVVNSALYNVDAGHR	2	1	4505773		2.76856e+06	57.11	8.07324e-05	3	2371.26	45.6397	0
378404908	glyceraldehyde-3-phosphate dehydrogenase isoform 2 [Homo sapiens]	119.07	29.69	2	4	4	5	2.80724e+06	293	31.528	7.60596
	A4	Sequence	# PSMs	# Protein Groups	Protein Group Accessions	Modifications	Area	IonScore	Exp Value	Charge	MH+ [Da]	RT [min]	# Missed Cleavages
	High	GILGYTEHQVVSSDFNSDTHSSTFDAGAGIALNDHFVK	1	1	378404908		974987	21.03	1.26967	4	4036.91	40.6636	0
	High	LISWYDNEFGYSNR	1	1	378404908		810587	38.52	0.0142854	2	1763.81	41.1841	0
	High	LVINGNPITIFQER	1	1	378404908		551389	21.69	0.187368	2	1613.9	43.3571	0
	High	WGDAGAEYVVESTGVFTTMEK	2	1	378404908		6.63614e+06	95.58	3.6496e-08	2	2277.05	44.083	0
10800140	histone H2B type 1-B [Homo sapiens]	116.73	11.9	14	1	1	4	2.2492e+06	126	13.9416	10.3159
	A4	Sequence	# PSMs	# Protein Groups	Protein Group Accessions	Modifications	Area	IonScore	Exp Value	Charge	MH+ [Da]	RT [min]	# Missed Cleavages
	High	AmGImNSFVNDIFER	1	1	10800140	M2(Oxidation); M5(Oxidation)	531480	19.61	1.12021	2	1775.83	42.5713	0
	High	AMGImNSFVNDIFER	3	1	10800140	M5(Oxidation)	2.2492e+06	68.64	1.45595e-05	2	1759.82	44.226	0
14141161	heterogeneous nuclear ribonucleoprotein U isoform b [Homo sapiens]	116.087	5.58	2	3	3	3	2.0856e+06	806	88.9242	5.78271
	A4	Sequence	# PSMs	# Protein Groups	Protein Group Accessions	Modifications	Area	IonScore	Exp Value	Charge	MH+ [Da]	RT [min]	# Missed Cleavages
	High	NFILDQTNVSAAAQR	1	1	14141161		3.7207e+06	45.45	0.00191161	2	1647.85	32.821	0
	High	SSGPTSLFAVTVAPPGAR	1	1	14141161		1.57746e+06	58.31	6.50787e-05	2	1714.92	40.9288	0
	High	YNILGTNTImDK	1	1	14141161	M10(Oxidation)	958626	59.66	7.40242e-05	2	1398.7	30.7755	0
193794814	fructose-bisphosphate aldolase A isoform 1 [Homo sapiens]	106.16	13.74	2	2	2	2	6.51989e+06	364	39.3953	8.08936
	A4	Sequence	# PSMs	# Protein Groups	Protein Group Accessions	Modifications	Area	IonScore	Exp Value	Charge	MH+ [Da]	RT [min]	# Missed Cleavages
	High	IGEHTPSALAIMENANVLAR	1	1	193794814		202121	24.95	0.206489	3	2107.1	42.2651	0
	High	TVPPAVTGITFLSGGQSEEEASINLNAINK	1	1	193794814		1.28377e+07	102.71	3.12369e-09	3	3057.58	44.1563	0
10800144	histone cluster 1, H2aj [Homo sapiens]	97.1383	21.88	17	2	2	3	1.04124e+07	128	13.9278	10.8872
	A4	Sequence	# PSMs	# Protein Groups	Protein Group Accessions	Modifications	Area	IonScore	Exp Value	Charge	MH+ [Da]	RT [min]	# Missed Cleavages
	High	AGLQFPVGR	2	1	10800144		940573	45.69	0.00160785	2	944.534	30.7677	0
	High	VTIAQGGVLPNIQAVLLPK	1	1	10800144		1.98842e+07	61.88	1.49186e-06	2	1931.17	45.3404	0
57864582	hornerin [Homo sapiens]	95.64	9.61	2	5	5	5	1.09816e+06	2850	282.228	10.0376
	A4	Sequence	# PSMs	# Protein Groups	Protein Group Accessions	Modifications	Area	IonScore	Exp Value	Charge	MH+ [Da]	RT [min]	# Missed Cleavages
	High	GSGSGQSPSYGR	1	1	57864582		2.36792e+06	40.95	0.00500195	2	1139.51	8.53782	0
	High	GSGSSQSSGYGR	1	1	57864582		700397	23.11	0.269003	2	1129.49	6.58329	0
	High	HGSGSGQSPSPSR	1	1	57864582		110529	39.6	0.00662273	2	1240.57	5.26293	0
	High	SSSGSSSSYGQHGSGSR	1	1	57864582		110150	33.59	0.0307797	2	1614.68	5.85011	0
	High	SSSRGPYESR	1	1	57864582		226150	33.59	0.0292484	2	1125.53	7.1407	1
193083114	poly(rC)-binding protein 2 isoform g [Homo sapiens]	94.18	6.6	7	1	1	1	2.06235e+06	318	33.4753	8.23584
	A4	Sequence	# PSMs	# Protein Groups	Protein Group Accessions	Modifications	Area	IonScore	Exp Value	Charge	MH+ [Da]	RT [min]	# Missed Cleavages
	High	QVTITGSAASISLAQYLINVR	1	1	193083114		2.06235e+06	94.18	6.60764e-09	2	2205.24	45.8135	0
119395754	keratin, type II cytoskeletal 5 [Homo sapiens]	85.7086	6.61	1	4	4	4	1.48369e+06	590	62.34	7.73779
	A4	Sequence	# PSMs	# Protein Groups	Protein Group Accessions	Modifications	Area	IonScore	Exp Value	Charge	MH+ [Da]	RT [min]	# Missed Cleavages
	High	HEISEmNR	1	1	119395754	M6(Oxidation)	433077	31.67	0.0334258	2	1031.46	6.01603	0
	High	NmQDLVEDFK	1	1	119395754	M2(Oxidation)	253300	17.03	1.1582	2	1254.57	29.6668	0
	High	SGGGGGGGFGR	1	1	119395754		3.7647e+06	62.52	1.94236e-05	2	865.393	8.63908	0
	High	TEAESWYQTK	1	1	119395754		0	53.39	0.000279696	2	1242.57	22.3803	0
311771535	T-complex protein 1 subunit beta isoform 2 [Homo sapiens]	79.9378	7.58	2	2	2	4	2.60897e+06	488	52.6846	6.44287
	A4	Sequence	# PSMs	# Protein Groups	Protein Group Accessions	Modifications	Area	IonScore	Exp Value	Charge	MH+ [Da]	RT [min]	# Missed Cleavages
	High	mLPTIIADNAGYDSADLVAQLR	1	1	311771535	M1(Oxidation)	345279	37.02	0.0156802	3	2363.2	44.0865	0
	High	MLPTIIADNAGYDSADLVAQLR	2	1	311771535		2.93617e+06	50.7	0.000546431	2	2347.21	44.842	0
	High	QVLLSAAEAAEVILR	1	1	311771535		2.28177e+06	50.7	0.000124266	2	1582.92	45.7041	0
222352151	poly(rC)-binding protein 1 [Homo sapiens]	78.54	10.67	1	2	2	2	861280	356	37.4739	7.09326
	A4	Sequence	# PSMs	# Protein Groups	Protein Group Accessions	Modifications	Area	IonScore	Exp Value	Charge	MH+ [Da]	RT [min]	# Missed Cleavages
	High	mDAGVTESGLNVTLTIR	1	1	222352151	N-Term(Acetyl)	601874	33.19	0.032382	2	1818.93	44.3037	0
	High	QVTITGSAASISLAQYLINAR	1	1	222352151		1.12069e+06	65.85	6.12338e-06	2	2177.2	45.247	0
4557701	keratin, type I cytoskeletal 17 [Homo sapiens]	75.0112	14.35	4	3	5	5	1.83739e+07	432	48.076	5.021
	A4	Sequence	# PSMs	# Protein Groups	Protein Group Accessions	Modifications	Area	IonScore	Exp Value	Charge	MH+ [Da]	RT [min]	# Missed Cleavages
	High	ALEEANTELEVK	1	1	4557701		1.24895e+07	23.87	0.247148	2	1345.69	24.344	0
	High	DAEDWFFSK	1	1	4557701		297946	26.06	0.13663	2	1144.5	41.4828	0
	High	EVATNSELVQSGK	1	2	4557701;15431310		4.21961e+07	50.68	0.000554083	2	1361.7	16.5662	0
	High	GQVGGEINVEMDAAPGVDLSR	1	1	4557701		311172	41.02	0.00760633	2	2114.03	37.2436	0
	High	LASYLDK	1	5	55956899;4557701;24430192;195972866;15431310		435950	29.06	0.046624	2	809.442	23.0446	0
188536047	SWI/SNF complex subunit SMARCC1 [Homo sapiens]	74.34	2.81	1	1	1	1	1.56318e+06	1105	122.79	5.75732
	A4	Sequence	# PSMs	# Protein Groups	Protein Group Accessions	Modifications	Area	IonScore	Exp Value	Charge	MH+ [Da]	RT [min]	# Missed Cleavages
	High	aAAAGGGGPGTAVGATGSGIAAAAAGLAVYR	1	1	188536047	N-Term(Acetyl)	1.56318e+06	74.34	2.37811e-06	3	2556.32	44.4535	0
316659409	actin, cytoplasmic 2 [Homo sapiens]	71.0367	22.4	10	4	4	4	4.20423e+06	375	41.7658	5.47803
	A4	Sequence	# PSMs	# Protein Groups	Protein Group Accessions	Modifications	Area	IonScore	Exp Value	Charge	MH+ [Da]	RT [min]	# Missed Cleavages
	High	DLYANTVLSGGTTMYPGIADR	1	1	316659409		3.72743e+06	42.29	0.0064627	2	2215.08	41.6374	0
	High	eEEIAALVIDNGSGmcK	1	1	316659409	N-Term(Acetyl); M15(Oxidation); C16(DeStreak)	463684	23.86	0.426979	2	1912.84	45.3229	0
	High	SYELPDGQVITIGNER	1	1	316659409		8.21529e+06	55.45	0.000231218	2	1790.9	39.9804	0
	High	TTGIVmDSGDGVTHTVPIYEGYALPHAILR	1	1	316659409	M6(Oxidation)	669975	14.24	3.0626	4	3199.62	40.8128	0
21536286	creatine kinase B-type [Homo sapiens]	67.1972	9.71	1	2	2	4	1.75722e+06	381	42.6173	5.59229
	A4	Sequence	# PSMs	# Protein Groups	Protein Group Accessions	Modifications	Area	IonScore	Exp Value	Charge	MH+ [Da]	RT [min]	# Missed Cleavages
	High	GTGGVDTAAVGGVFDVSNADR	2	1	21536286		658883	10.32	9.03884	2	1964.94	36.1795	0
	High	LAVEALSSLDGDLAGR	2	1	21536286		2.85557e+06	53.07	0.000240176	2	1586.85	41.2485	0
170763506	general transcription factor 3C polypeptide 5 isoform 2 [Homo sapiens]	61.33	3.47	2	1	1	1	434706	519	59.5331	6.90283
	A4	Sequence	# PSMs	# Protein Groups	Protein Group Accessions	Modifications	Area	IonScore	Exp Value	Charge	MH+ [Da]	RT [min]	# Missed Cleavages
	High	aAEAADLGLGAAVPVELR	1	1	170763506	N-Term(Acetyl)	434706	61.33	3.18778e-05	2	1764.95	45.2028	0
393715095	tubulin alpha-1A chain isoform 2 [Homo sapiens]	60.8994	18.51	10	4	4	4	5.29012e+06	416	46.2678	5.08447
	A4	Sequence	# PSMs	# Protein Groups	Protein Group Accessions	Modifications	Area	IonScore	Exp Value	Charge	MH+ [Da]	RT [min]	# Missed Cleavages
	High	AVFVDLEPTVIDEVR	1	1	393715095		1.07802e+07	46.06	0.00121641	2	1701.91	43.3987	0
	High	DYEEVGVDSVEGEGEEEGEEY	1	1	393715095		550569	9.17	12.7537	2	2348.91	34.648	0
	High	FDGALNVDLTEFQTNLVPYPR	1	1	393715095		437474	39.3	0.0103861	3	2409.21	45.4011	0
	High	TIGGGDDSFNTFFSETGAGK	1	1	393715095		4.53956e+06	12.99	5.93267	2	2007.9	41.4428	0
51477708	heterogeneous nuclear ribonucleoprotein D0 isoform d [Homo sapiens]	59.42	11.5	4	2	2	2	1.84051e+06	287	30.6531	8.41162
	A4	Sequence	# PSMs	# Protein Groups	Protein Group Accessions	Modifications	Area	IonScore	Exp Value	Charge	MH+ [Da]	RT [min]	# Missed Cleavages
	High	EYFGGFGEVESIELPMDNK	1	1	51477708		981337	40.52	0.012327	2	2160.98	44.2597	0
	High	IFVGGLSPDTPEEK	1	1	51477708		2.69969e+06	35.9	0.0157051	2	1488.77	31.4805	0
16751921	dermcidin preproprotein [Homo sapiens]	59.25	20	1	2	2	2	4.31858e+07	110	11.2768	6.53662
	A4	Sequence	# PSMs	# Protein Groups	Protein Group Accessions	Modifications	Area	IonScore	Exp Value	Charge	MH+ [Da]	RT [min]	# Missed Cleavages
	High	DAVEDLESVGK	1	1	16751921		2.00527e+07	42.42	0.00339382	2	1161.57	29.7574	0
	High	ENAGEDPGLAR	1	1	16751921		6.6319e+07	38.33	0.00864463	2	1128.53	13.2085	0
11225260	DNA topoisomerase 1 [Homo sapiens]	58.4938	2.88	1	2	2	2	1.48178e+06	765	90.6689	9.30518
	A4	Sequence	# PSMs	# Protein Groups	Protein Group Accessions	Modifications	Area	IonScore	Exp Value	Charge	MH+ [Da]	RT [min]	# Missed Cleavages
	High	TYNASITLQQQLK	1	1	11225260		1.63224e+06	54.35	0.000153891	2	1507.82	29.8699	0
	High	YImLNPSSR	1	1	11225260	M3(Oxidation)	1.33132e+06	29.76	0.0646244	2	1096.55	22.3842	0
440309857	heat shock protein 75 kDa, mitochondrial isoform 2 [Homo sapiens]	58.39	3.99	2	1	1	1	1.99105e+06	651	74.2207	7.86963
	A4	Sequence	# PSMs	# Protein Groups	Protein Group Accessions	Modifications	Area	IonScore	Exp Value	Charge	MH+ [Da]	RT [min]	# Missed Cleavages
	High	GTITIQDTGIGMTQEELVSNLGTIAR	1	1	440309857		1.99105e+06	58.39	8.92443e-05	3	2718.41	45.0741	0
24234686	heat shock cognate 71 kDa protein isoform 2 [Homo sapiens]	57.78	4.87	6	1	2	2	1.02277e+06	493	53.4844	5.85889
	A4	Sequence	# PSMs	# Protein Groups	Protein Group Accessions	Modifications	Area	IonScore	Exp Value	Charge	MH+ [Da]	RT [min]	# Missed Cleavages
	High	TTPSYVAFTDTER	1	1	24234686		984097	52.08	0.00048781	2	1487.71	29.861	0
	High	VEIIANDQGNR	1	2	24234686;16507237		1.06145e+06	27.2	0.117853	2	1228.63	17.891	0
126032350	DNA-dependent protein kinase catalytic subunit isoform 2 [Homo sapiens]	54.83	1.03	2	3	3	3	1.01581e+06	4097	465.202	7.1665
	A4	Sequence	# PSMs	# Protein Groups	Protein Group Accessions	Modifications	Area	IonScore	Exp Value	Charge	MH+ [Da]	RT [min]	# Missed Cleavages
	High	ILELSGSSSEDSEK	1	1	126032350		346277	12.83	4.15132	2	1480.71	22.5014	0
	High	NLSSNEAISLEEIR	1	1	126032350		364981	17.56	1.14178	2	1574.81	35.2157	0
	High	SLGPPQGEEDSVPR	1	1	126032350		2.33617e+06	53.77	0.00034903	2	1467.72	22.428	0
4507677	endoplasmin precursor [Homo sapiens]	53.9921	5.11	1	2	2	2	1.2211e+06	803	92.4113	4.84326
	A4	Sequence	# PSMs	# Protein Groups	Protein Group Accessions	Modifications	Area	IonScore	Exp Value	Charge	MH+ [Da]	RT [min]	# Missed Cleavages
	High	GTTITLVLKEEASDYLELDTIK	1	1	4507677		860691	27.05	0.07367	3	2452.31	45.0126	1
	High	LISLTDENALSGNEELTVK	1	1	4507677		1.5815e+06	51.27	0.00043406	2	2046.07	39.4562	0
58530840	desmoplakin isoform I [Homo sapiens]	50.8376	1.11	2	3	3	3	962305	2871	331.569	6.81494
	A4	Sequence	# PSMs	# Protein Groups	Protein Group Accessions	Modifications	Area	IonScore	Exp Value	Charge	MH+ [Da]	RT [min]	# Missed Cleavages
	High	AITGFDDPFSGK	1	1	58530840		651073	15.11	2.08732	2	1254.61	37.1043	0
	High	ANSSATETINK	1	1	58530840		621455	43.38	0.00235569	2	1135.56	9.42237	0
	High	IEVLEEELR	1	1	58530840		1.61439e+06	31.8	0.0307222	2	1129.61	33.1055	0
4502027	serum albumin preproprotein [Homo sapiens]	50.44	2.46	1	2	2	3	2.4455e+07	609	69.3215	6.27783
	A4	Sequence	# PSMs	# Protein Groups	Protein Group Accessions	Modifications	Area	IonScore	Exp Value	Charge	MH+ [Da]	RT [min]	# Missed Cleavages
	High	KVPQVSTPTLVEVSR	2	1	4502027		8.10054e+06	50.44	0.000109342	2	1639.95	29.7585	1
	High	VPQVSTPTLVEVSR	1	1	4502027		4.08095e+07	23.13	0.117467	2	1511.85	32.3025	0
4503571	alpha-enolase isoform 1 [Homo sapiens]	50.39	13.13	5	3	3	4	2.13237e+06	434	47.1393	7.38623
	A4	Sequence	# PSMs	# Protein Groups	Protein Group Accessions	Modifications	Area	IonScore	Exp Value	Charge	MH+ [Da]	RT [min]	# Missed Cleavages
	High	AAVPSGASTGIYEALELR	2	1	4503571		2.55542e+06	50.39	0.000502762	2	1804.95	41.594	0
	High	DATNVGDEGGFAPNILENK	1	1	4503571		1.52792e+06	21.62	0.706557	2	1960.94	36.6662	0
	High	FTASAGIQVVGDDLTVTNPK	1	1	4503571		2.31378e+06	20.87	0.489851	2	2033.07	39.583	0
4506723	40S ribosomal protein S3a isoform 1 [Homo sapiens]	49.1	6.44	1	1	1	1	1.26515e+06	264	29.9257	9.72998
	A4	Sequence	# PSMs	# Protein Groups	Protein Group Accessions	Modifications	Area	IonScore	Exp Value	Charge	MH+ [Da]	RT [min]	# Missed Cleavages
	High	VFEVSLADLQNDEVAFR	1	1	4506723		1.26515e+06	49.1	0.000975603	2	1951.98	44.3474	0
4503841	X-ray repair cross-complementing protein 6 [Homo sapiens]	48.92	3.94	1	2	2	3	3.27243e+06	609	69.7991	6.63916
	A4	Sequence	# PSMs	# Protein Groups	Protein Group Accessions	Modifications	Area	IonScore	Exp Value	Charge	MH+ [Da]	RT [min]	# Missed Cleavages
	High	KQELLEALTK	1	1	4503841		414907	48.92	0.0003193	2	1172.69	29.9235	1
	High	NIYVLQELDNPGAK	2	1	4503841		6.12995e+06	23.76	0.270527	2	1573.83	40.3568	0
41322910	plectin isoform 1d [Homo sapiens]	45.77	0.55	8	2	2	2	161343	4515	512.292	5.77002
	A4	Sequence	# PSMs	# Protein Groups	Protein Group Accessions	Modifications	Area	IonScore	Exp Value	Charge	MH+ [Da]	RT [min]	# Missed Cleavages
	High	AAEEAEEAR	1	1	41322910		159052	45.77	0.00114945	2	975.44	7.13638	0
	High	APVPASELLASGVLSR	1	1	41322910		163634	13.61	0.690286	2	1566.9	41.5961	0
155969697	keratin, type II cytoskeletal 6C [Homo sapiens]	44.4132	6.38	3	3	3	3	1.27034e+06	564	59.9883	8.00146
	A4	Sequence	# PSMs	# Protein Groups	Protein Group Accessions	Modifications	Area	IonScore	Exp Value	Charge	MH+ [Da]	RT [min]	# Missed Cleavages
	High	AIGGGLSSVGGGSSTIK	1	1	155969697		3.32673e+06	22.62	0.25108	2	1447.78	25.6058	0
	High	LEGLEDALQK	1	1	155969697		363238	32.54	0.0262434	2	1115.6	29.7167	0
	High	YTTTSSSSR	1	1	155969697		121060	41.56	0.00320838	2	989.454	6.0685	0
57863257	T-complex protein 1 subunit alpha isoform a [Homo sapiens]	43.33	3.6	1	1	1	1	815112	556	60.3056	6.11279
	A4	Sequence	# PSMs	# Protein Groups	Protein Group Accessions	Modifications	Area	IonScore	Exp Value	Charge	MH+ [Da]	RT [min]	# Missed Cleavages
	High	MLVDDIGDVTITNDGATILK	1	1	57863257		815112	43.33	0.00305187	2	2104.09	43.2571	0
4758138	probable ATP-dependent RNA helicase DDX5 [Homo sapiens]	43.15	1.3	1	1	1	1	776424	614	69.1047	8.92432
	A4	Sequence	# PSMs	# Protein Groups	Protein Group Accessions	Modifications	Area	IonScore	Exp Value	Charge	MH+ [Da]	RT [min]	# Missed Cleavages
	High	LLQLVEDR	1	1	4758138		776424	43.15	0.00159777	2	985.571	29.6214	0
14165435	heterogeneous nuclear ribonucleoprotein K isoform b [Homo sapiens]	42.37	7.56	2	2	2	2	723898	463	50.9444	5.5415
	A4	Sequence	# PSMs	# Protein Groups	Protein Group Accessions	Modifications	Area	IonScore	Exp Value	Charge	MH+ [Da]	RT [min]	# Missed Cleavages
	High	IILDLISESPIK	1	1	14165435		837466	11.65	0.810435	2	1340.81	43.819	0
	High	IITITGTQDQIQNAQYLLQNSVK	1	1	14165435		610331	42.37	0.00181941	3	2589.39	43.5443	0
10947139	arginase-1 isoform 2 [Homo sapiens]	42.01	3.42	2	1	1	1	789860	322	34.7133	7.21045
	A4	Sequence	# PSMs	# Protein Groups	Protein Group Accessions	Modifications	Area	IonScore	Exp Value	Charge	MH+ [Da]	RT [min]	# Missed Cleavages
	High	GGVEEGPTVLR	1	1	10947139		789860	42.01	0.00225048	2	1113.59	22.2806	0
4502549	calmodulin [Homo sapiens]	41.8	14.77	1	1	1	2	881962	149	16.8268	4.22119
	A4	Sequence	# PSMs	# Protein Groups	Protein Group Accessions	Modifications	Area	IonScore	Exp Value	Charge	MH+ [Da]	RT [min]	# Missed Cleavages
	High	EADIDGDGQVNYEEFVQMMTAK	2	1	4502549		881962	41.8	0.0100293	3	2490.09	44.9798	0
4557894	lysozyme C precursor [Homo sapiens]	40.13	6.08	1	1	1	1	509669	148	16.5263	9.15869
	A4	Sequence	# PSMs	# Protein Groups	Protein Group Accessions	Modifications	Area	IonScore	Exp Value	Charge	MH+ [Da]	RT [min]	# Missed Cleavages
	High	ATNYNAGDR	1	1	4557894		509669	40.13	0.00394027	2	981.441	7.86658	0
89357932	keratin, type II cytoskeletal 78 [Homo sapiens]	39.8	3.85	1	2	2	2	679010	520	56.8305	6.02393
	A4	Sequence	# PSMs	# Protein Groups	Protein Group Accessions	Modifications	Area	IonScore	Exp Value	Charge	MH+ [Da]	RT [min]	# Missed Cleavages
	High	IEIDPQFQVVR	1	1	89357932		828396	26.7	0.0878702	2	1343.74	37.1598	0
	High	VDELEAALR	1	1	89357932		529623	39.8	0.00502098	2	1015.55	29.1831	0
90903231	huntingtin [Homo sapiens]	39.43	0.54	1	1	1	1	572791	3144	347.639	6.20166
	A4	Sequence	# PSMs	# Protein Groups	Protein Group Accessions	Modifications	Area	IonScore	Exp Value	Charge	MH+ [Da]	RT [min]	# Missed Cleavages
	High	AISEEEEEVDPNTQNPK	1	1	90903231		572791	39.43	0.0128506	2	1928.89	19.6707	0
24430192	keratin, type I cytoskeletal 16 [Homo sapiens]	39.2618	10.36	5	2	4	4	1.49316e+07	473	51.2362	5.04639
	A4	Sequence	# PSMs	# Protein Groups	Protein Group Accessions	Modifications	Area	IonScore	Exp Value	Charge	MH+ [Da]	RT [min]	# Missed Cleavages
	High	APSTYGGGLSVSSR	1	1	24430192		1.05919e+06	25.72	0.199196	2	1338.67	21.4433	0
	High	IIAATIENAQPILQIDNAR	1	1	24430192		930234	14.55	0.74184	2	2064.14	41.1989	0
	High	LASYLDK	1	5	55956899;4557701;24430192;195972866;15431310		435950	29.06	0.046624	2	809.442	23.0446	0
	High	VTmQNLNDR	1	3	24430192;195972866;15431310	M3(Oxidation)	4.28054e+07	35.08	0.0166404	2	1106.53	10.1975	0
66346685	plasminogen activator inhibitor 1 RNA-binding protein isoform 4 [Homo sapiens]	38.12	4.13	4	1	1	1	121660	387	42.4013	8.44092
	A4	Sequence	# PSMs	# Protein Groups	Protein Group Accessions	Modifications	Area	IonScore	Exp Value	Charge	MH+ [Da]	RT [min]	# Missed Cleavages
	High	SAAQAAAQTNSNAAGK	1	1	66346685		121660	38.12	0.0123721	2	1460.72	8.30392	0
83641870	nucleophosmin isoform 3 [Homo sapiens]	37.92	10.81	3	1	1	1	465703	259	28.3827	4.71631
	A4	Sequence	# PSMs	# Protein Groups	Protein Group Accessions	Modifications	Area	IonScore	Exp Value	Charge	MH+ [Da]	RT [min]	# Missed Cleavages
	High	TVSLGAGAKDELHIVEAEAMNYEGSPIK	1	1	83641870		465703	37.92	0.0148521	4	2929.48	42.6019	1
410172476	PREDICTED: prothymosin alpha-like [Homo sapiens]	37.54	12.84	3	1	1	1	272645	109	11.8751	3.97998
	A4	Sequence	# PSMs	# Protein Groups	Protein Group Accessions	Modifications	Area	IonScore	Exp Value	Charge	MH+ [Da]	RT [min]	# Missed Cleavages
	High	AAEDDEDDDVDTKK	1	1	410172476		272645	37.54	0.0117524	2	1565.65	8.33462	1
62414289	vimentin [Homo sapiens]	36.86	4.08	1	1	1	1	406288	466	53.6191	5.12256
	A4	Sequence	# PSMs	# Protein Groups	Protein Group Accessions	Modifications	Area	IonScore	Exp Value	Charge	MH+ [Da]	RT [min]	# Missed Cleavages
	High	LLQDSVDFSLADAINTEFK	1	1	62414289		406288	36.86	0.0168353	2	2126.07	45.3067	0
29788785	tubulin beta chain [Homo sapiens]	36.45	7.88	6	2	2	3	412930	444	49.639	4.89404
	A4	Sequence	# PSMs	# Protein Groups	Protein Group Accessions	Modifications	Area	IonScore	Exp Value	Charge	MH+ [Da]	RT [min]	# Missed Cleavages
	High	GHYTEGAELVDSVLDVVR	2	1	29788785		389726	27.57	0.133776	3	1958.98	44.4271	0
	High	MAVTFIGNSTAIQELFK	1	1	29788785		436135	27.88	0.0918923	2	1869.98	45.7756	0
14165466	polypyrimidine tract-binding protein 1 isoform c [Homo sapiens]	36.33	3.77	3	1	1	1	165073	531	57.1856	9.17334
	A4	Sequence	# PSMs	# Protein Groups	Protein Group Accessions	Modifications	Area	IonScore	Exp Value	Charge	MH+ [Da]	RT [min]	# Missed Cleavages
	High	KLPIDVTEGEVISLGLPFGK	1	1	14165466		165073	36.33	0.0029916	3	2112.2	44.9804	1
16933546	60S acidic ribosomal protein P0 [Homo sapiens]	35.92	15.14	1	2	2	2	1.00009e+06	317	34.2518	5.97314
	A4	Sequence	# PSMs	# Protein Groups	Protein Group Accessions	Modifications	Area	IonScore	Exp Value	Charge	MH+ [Da]	RT [min]	# Missed Cleavages
	High	AFLADPSAFVAAAPVAAATTAAPAAAAAPAK	1	1	16933546		1.15881e+06	25.42	0.0963147	3	2752.48	43.6367	0
	High	VLALSVETDYTFPLAEK	1	1	16933546		841375	32.71	0.0234411	2	1896	43.7867	0
392513662	interleukin enhancer-binding factor 2 isoform 2 [Homo sapiens]	35.45	7.95	2	1	1	1		352	38.8862	4.94482
	A4	Sequence	# PSMs	# Protein Groups	Protein Group Accessions	Modifications	Area	IonScore	Exp Value	Charge	MH+ [Da]	RT [min]	# Missed Cleavages
	High	ILGQEGDASYLASEISTWDGVIVTPSEK	1	1	392513662		0	35.45	0.0299357	3	2965.47	46.0092	0
16753205	ubiquilin-1 isoform 2 [Homo sapiens]	35.1392	3.57	4	1	1	2	877826	561	59.1828	5.09717
	A4	Sequence	# PSMs	# Protein Groups	Protein Group Accessions	Modifications	Area	IonScore	Exp Value	Charge	MH+ [Da]	RT [min]	# Missed Cleavages
	High	EANLQALIATGGDINAAIER	2	1	16753205		877826	33.51	0.0250459	2	2040.08	43.921	0
62122917	filaggrin-2 [Homo sapiens]	34.71	0.5	1	1	1	1	3.26823e+06	2391	247.928	8.30908
	A4	Sequence	# PSMs	# Protein Groups	Protein Group Accessions	Modifications	Area	IonScore	Exp Value	Charge	MH+ [Da]	RT [min]	# Missed Cleavages
	High	FSNSSSSNEFSK	1	1	62122917		3.26823e+06	34.71	0.0214671	2	1320.57	15.1339	0
55956921	heterogeneous nuclear ribonucleoprotein A/B isoform b [Homo sapiens]	33.79	4.91	2	1	1	1	1.0342e+06	285	30.5691	7.91357
	A4	Sequence	# PSMs	# Protein Groups	Protein Group Accessions	Modifications	Area	IonScore	Exp Value	Charge	MH+ [Da]	RT [min]	# Missed Cleavages
	High	IFVGGLNPEATEEK	1	1	55956921		1.0342e+06	33.79	0.0249027	2	1503.78	31.9408	0
32189394	ATP synthase subunit beta, mitochondrial precursor [Homo sapiens]	32.99	2.46	1	1	1	1	286356	529	56.5246	5.40186
	A4	Sequence	# PSMs	# Protein Groups	Protein Group Accessions	Modifications	Area	IonScore	Exp Value	Charge	MH+ [Da]	RT [min]	# Missed Cleavages
	High	VALTGLTVAEYFR	1	1	32189394		286356	32.99	0.0136135	2	1439.79	43.9941	0
4504447	heterogeneous nuclear ribonucleoproteins A2/B1 isoform A2 [Homo sapiens]	32.4	4.69	2	1	1	1	1626042	341	35.9839	8.646
	A4	Sequence	# PSMs	# Protein Groups	Protein Group Accessions	Modifications	Area	IonScore	Exp Value	Charge	MH+ [Da]	RT [min]	# Missed Cleavages
	High	LFIGGLSFETTEESLR	1	1	4504447		1626042	32.4	0.0377489	2	1798.93	44.1671	0
46852147	isoleucine--tRNA ligase, mitochondrial precursor [Homo sapiens]	31.77	1.78	1	1	1	1	553336	1012	113.719	7.1958
	A4	Sequence	# PSMs	# Protein Groups	Protein Group Accessions	Modifications	Area	IonScore	Exp Value	Charge	MH+ [Da]	RT [min]	# Missed Cleavages
	High	DQLGGWFQSSLLTSVAAR	1	1	46852147		553336	31.77	0.0470348	2	1936	45.5349	0
4506699	40S ribosomal protein S21 [Homo sapiens]	31.58	18.07	1	1	1	1	230413	83	9.10557	8.49951
	A4	Sequence	# PSMs	# Protein Groups	Protein Group Accessions	Modifications	Area	IonScore	Exp Value	Charge	MH+ [Da]	RT [min]	# Missed Cleavages
	High	mQNDAGEFVDLYVPR	1	1	4506699	N-Term(Acetyl)	230413	31.58	0.0696067	2	1795.84	45.2315	0
119703744	desmoglein-1 preproprotein [Homo sapiens]	31.09	1.33	1	1	1	1	587360	1049	113.676	5.03369
	A4	Sequence	# PSMs	# Protein Groups	Protein Group Accessions	Modifications	Area	IonScore	Exp Value	Charge	MH+ [Da]	RT [min]	# Missed Cleavages
	High	YQGTILSIDDNLQR	1	1	119703744		587360	31.09	0.0521674	2	1635.84	36.5994	0
47825361	F-box only protein 50 [Homo sapiens]	29.54	4.36	1	1	1	1	156460	275	30.8279	6.62451
	A4	Sequence	# PSMs	# Protein Groups	Protein Group Accessions	Modifications	Area	IonScore	Exp Value	Charge	MH+ [Da]	RT [min]	# Missed Cleavages
	High	VTDSSVSVQLRE	1	1	47825361		156460	29.54	0.0649807	2	1319.69	23.7474	1
4758356	flap endonuclease 1 [Homo sapiens]	29.08	2.89	1	1	1	1	298951	380	42.5661	8.6167
	A4	Sequence	# PSMs	# Protein Groups	Protein Group Accessions	Modifications	Area	IonScore	Exp Value	Charge	MH+ [Da]	RT [min]	# Missed Cleavages
	High	LIADVAPSAIR	1	1	4758356		298951	29.08	0.01341	2	1125.67	29.3909	0
156071459	ADP/ATP translocase 2 [Homo sapiens]	29	4.03	4	1	1	1	691999	298	32.8312	9.68604
	A4	Sequence	# PSMs	# Protein Groups	Protein Group Accessions	Modifications	Area	IonScore	Exp Value	Charge	MH+ [Da]	RT [min]	# Missed Cleavages
	High	YFPTQALNFAFK	1	1	156071459		691999	29	0.0824596	2	1446.75	44.039	0
132626688	mediator of DNA damage checkpoint protein 1 [Homo sapiens]	28.74	1.39	1	1	1	2	118910	2089	226.529	5.46533
	A4	Sequence	# PSMs	# Protein Groups	Protein Group Accessions	Modifications	Area	IonScore	Exp Value	Charge	MH+ [Da]	RT [min]	# Missed Cleavages
	High	TPETVVPTAPELQISTSTDQPVTPKPTSR	2	1	132626688		118910	28.74	0.052595	3	3077.62	34.8345	0
382546190	ATP synthase subunit alpha, mitochondrial isoform c [Homo sapiens]	28	6.16	3	2	2	2	416021	503	54.4597	8.23584
	A4	Sequence	# PSMs	# Protein Groups	Protein Group Accessions	Modifications	Area	IonScore	Exp Value	Charge	MH+ [Da]	RT [min]	# Missed Cleavages
	High	ILGADTSVDLEETGR	1	1	382546190		514875	28	0.110943	2	1575.8	30.6298	0
	High	TGAIVDVPVGEELLGR	1	1	382546190		317168	9.61	3.60459	2	1624.9	42.2467	0
16507237	78 kDa glucose-regulated protein precursor [Homo sapiens]	27.2	4.43	1	1	2	2	1.05438e+06	654	72.2884	5.16064
	A4	Sequence	# PSMs	# Protein Groups	Protein Group Accessions	Modifications	Area	IonScore	Exp Value	Charge	MH+ [Da]	RT [min]	# Missed Cleavages
	High	IEIESFYEGEDFSETLTR	1	1	16507237		1.04732e+06	27.41	0.242099	2	2165	43.1592	0
	High	VEIIANDQGNR	1	2	24234686;16507237		1.06145e+06	27.2	0.117853	2	1228.63	17.891	0
156523968	poly [ADP-ribose] polymerase 1 [Homo sapiens]	26.44	2.47	1	2	2	2	2.02889e+07	1014	113.012	8.88037
	A4	Sequence	# PSMs	# Protein Groups	Protein Group Accessions	Modifications	Area	IonScore	Exp Value	Charge	MH+ [Da]	RT [min]	# Missed Cleavages
	High	GIYFADmVSK	1	1	156523968	M7(Oxidation)	7.30857e+06	26.44	0.115196	2	1146.55	28.2731	0
	High	VVSEDFLQDVSASTK	1	1	156523968		3.32693e+07	27.33	0.1325	2	1624.81	37.9206	0
4758012	clathrin heavy chain 1 [Homo sapiens]	26.26	1.49	1	1	1	1	574520	1675	191.493	5.69385
	A4	Sequence	# PSMs	# Protein Groups	Protein Group Accessions	Modifications	Area	IonScore	Exp Value	Charge	MH+ [Da]	RT [min]	# Missed Cleavages
	High	ADDPSSYMEVVQAANTSGNWEELVK	1	1	4758012		574520	26.26	0.371213	3	2740.24	44.2001	0
18379349	synaptic vesicle membrane protein VAT-1 homolog [Homo sapiens]	25.51	6.62	1	1	1	1	319808	393	41.8934	6.29053
	A4	Sequence	# PSMs	# Protein Groups	Protein Group Accessions	Modifications	Area	IonScore	Exp Value	Charge	MH+ [Da]	RT [min]	# Missed Cleavages
	High	LPPLPVTPGMEGAGVVIAVGEGVSDR	1	1	18379349		319808	25.51	0.0904026	3	2517.35	45.2618	0
117190254	heterogeneous nuclear ribonucleoproteins C1/C2 isoform b [Homo sapiens]	25.22	5.46	2	1	1	1	973919	293	32.3179	5.08447
	A4	Sequence	# PSMs	# Protein Groups	Protein Group Accessions	Modifications	Area	IonScore	Exp Value	Charge	MH+ [Da]	RT [min]	# Missed Cleavages
	High	MIAGQVLDINLAAEPK	1	1	117190254		973919	25.22	0.100102	2	1682.92	41.6573	0
4506671	60S acidic ribosomal protein P2 [Homo sapiens]	25.12	45.22	1	2	2	2	484744	115	11.6578	4.53857
	A4	Sequence	# PSMs	# Protein Groups	Protein Group Accessions	Modifications	Area	IonScore	Exp Value	Charge	MH+ [Da]	RT [min]	# Missed Cleavages
	High	LASVPAGGAVAVSAAPGSAAPAAGSAPAAAEEK	1	1	4506671		331126	25.12	0.190564	3	2774.44	28.9585	0
	High	YVASYLLAALGGNSSPSAK	1	1	4506671		638363	30.18	0.0531028	2	1868.98	44.0552	0
10863945	X-ray repair cross-complementing protein 5 [Homo sapiens]	24.25	8.61	1	3	3	3	1.78163e+06	732	82.6523	5.80811
	A4	Sequence	# PSMs	# Protein Groups	Protein Group Accessions	Modifications	Area	IonScore	Exp Value	Charge	MH+ [Da]	RT [min]	# Missed Cleavages
	High	TEQGGAHFSVSSLAEGSVTSVGSVNPAENFR	1	1	10863945		2.68775e+06	9.24	17.3207	3	3121.5	40.9703	0
	High	YAPTEAQLNAVDALIDSmSLAK	1	1	10863945	M18(Oxidation)	1.46799e+06	24.25	0.33863	3	2337.17	44.2556	0
	High	YGSDIVPFSK	1	1	10863945		1.18915e+06	27.44	0.0822176	2	1112.57	30.4753	0
321267473	scaffold attachment factor B1 isoform 4 [Homo sapiens]	24.16	3.3	4	1	1	1	222438	848	95.1232	6.45557
	A4	Sequence	# PSMs	# Protein Groups	Protein Group Accessions	Modifications	Area	IonScore	Exp Value	Charge	MH+ [Da]	RT [min]	# Missed Cleavages
	High	aETLSGLGDSGAAGAAALSSASSETGTR	1	1	321267473	N-Term(Acetyl)	222438	24.16	0.505151	3	2537.21	41.2231	0
4826898	profilin-1 [Homo sapiens]	22.54	10	1	1	1	1	2.37023e+06	140	15.0446	8.26514
	A4	Sequence	# PSMs	# Protein Groups	Protein Group Accessions	Modifications	Area	IonScore	Exp Value	Charge	MH+ [Da]	RT [min]	# Missed Cleavages
	High	DSLLQDGEFSMDLR	1	1	4826898		2.37023e+06	22.54	0.520411	2	1625.75	42.4858	0
4502643	T-complex protein 1 subunit zeta isoform a [Homo sapiens]	22.29	4.71	1	1	1	1	730292	531	57.9876	6.68311
	A4	Sequence	# PSMs	# Protein Groups	Protein Group Accessions	Modifications	Area	IonScore	Exp Value	Charge	MH+ [Da]	RT [min]	# Missed Cleavages
	High	VATAQDDITGDGTTSNVLIIGELLK	1	1	4502643		730292	22.29	0.270607	3	2544.35	45.783	0
4503481	elongation factor 1-gamma [Homo sapiens]	22	2.97	1	1	1	1	1.75102e+06	437	50.0871	6.66846
	A4	Sequence	# PSMs	# Protein Groups	Protein Group Accessions	Modifications	Area	IonScore	Exp Value	Charge	MH+ [Da]	RT [min]	# Missed Cleavages
	High	aAGTLYTYPENWR	1	1	4503481	N-Term(Acetyl)	1.75102e+06	22	0.545778	2	1583.75	41.8694	0
157412270	heterogeneous nuclear ribonucleoprotein M isoform b [Homo sapiens]	21.52	4.49	2	2	2	2	1.04883e+06	691	73.5724	8.82178
	A4	Sequence	# PSMs	# Protein Groups	Protein Group Accessions	Modifications	Area	IonScore	Exp Value	Charge	MH+ [Da]	RT [min]	# Missed Cleavages
	High	MGLAMGGGGGASFDR	1	1	157412270		0	21.52	0.506322	2	1383.62	30.1086	0
	High	VGEVTYVELLmDAEGK	1	1	157412270	M11(Oxidation)	1.04883e+06	15.15	2.67306	2	1768.87	43.4633	0
6005757	FACT complex subunit SPT16 [Homo sapiens]	21.15	1.34	1	1	1	1	192130	1047	119.838	5.65576
	A4	Sequence	# PSMs	# Protein Groups	Protein Group Accessions	Modifications	Area	IonScore	Exp Value	Charge	MH+ [Da]	RT [min]	# Missed Cleavages
	High	IDISAVVAYTIAVK	1	1	6005757		192130	21.15	0.114337	2	1462.85	45.6877	0
4557014	catalase [Homo sapiens]	20.7	2.47	1	1	1	1	444935	527	59.7188	7.38623
	A4	Sequence	# PSMs	# Protein Groups	Protein Group Accessions	Modifications	Area	IonScore	Exp Value	Charge	MH+ [Da]	RT [min]	# Missed Cleavages
	High	FNTANDDNVTQVR	1	1	4557014		444935	20.7	0.708998	2	1493.7	19.9273	0
50593010	phosphoglycerate mutase 2 [Homo sapiens]	20.69	5.53	3	1	1	1	441923	253	28.7478	8.88037
	A4	Sequence	# PSMs	# Protein Groups	Protein Group Accessions	Modifications	Area	IonScore	Exp Value	Charge	MH+ [Da]	RT [min]	# Missed Cleavages
	High	ALPFWNEEIVPQIK	1	1	50593010		441923	20.69	0.405223	2	1683.91	44.7849	0
4507789	ubiquitin-conjugating enzyme E2 L3 isoform 1 [Homo sapiens]	20.01	16.23	2	1	1	1	381121	154	17.8502	8.51416
	A4	Sequence	# PSMs	# Protein Groups	Protein Group Accessions	Modifications	Area	IonScore	Exp Value	Charge	MH+ [Da]	RT [min]	# Missed Cleavages
	High	NIQVDEANLLTWQGLIVPDNPPYDK	1	1	4507789		381121	20.01	0.746778	3	2852.45	45.9534	0
18105007	CAD protein [Homo sapiens]	19.46	1.12	1	1	1	2	527996	2225	242.829	6.45557
	A4	Sequence	# PSMs	# Protein Groups	Protein Group Accessions	Modifications	Area	IonScore	Exp Value	Charge	MH+ [Da]	RT [min]	# Missed Cleavages
	High	LAGADVVLGVEMTSTGEVAGFGESR	2	1	18105007		527996	19.46	1.10296	3	2452.21	44.1087	0
222136639	C-1-tetrahydrofolate synthase, cytoplasmic [Homo sapiens]	18.77	4.06	1	2	2	2	702024	935	101.467	7.29834
	A4	Sequence	# PSMs	# Protein Groups	Protein Group Accessions	Modifications	Area	IonScore	Exp Value	Charge	MH+ [Da]	RT [min]	# Missed Cleavages
	High	EIGLLSEEVELYGETK	1	1	222136639		444463	18.77	1.03869	2	1808.92	42.9303	0
	High	LVGPEGFVVTEAGFGADIGMEK	1	1	222136639		959586	10.96	7.05878	2	2223.11	44.5152	0
21735621	malate dehydrogenase, mitochondrial precursor [Homo sapiens]	18.13	5.62	1	1	1	1	621545	338	35.4807	8.67529
	A4	Sequence	# PSMs	# Protein Groups	Protein Group Accessions	Modifications	Area	IonScore	Exp Value	Charge	MH+ [Da]	RT [min]	# Missed Cleavages
	High	VAVLGASGGIGQPLSLLLK	1	1	21735621		621545	18.13	0.0392229	2	1793.09	45.6822	0
422398896	cytoplasmic dynein 1 intermediate chain 2 isoform 3 [Homo sapiens]	18	3.92	3	1	1	1	232463	612	68.3837	5.2876
	A4	Sequence	# PSMs	# Protein Groups	Protein Group Accessions	Modifications	Area	IonScore	Exp Value	Charge	MH+ [Da]	RT [min]	# Missed Cleavages
	High	EIAVGDSEGQIVIYDVGEQIAVPR	1	1	422398896		232463	18	1.06346	3	2557.32	44.2451	0
4502337	zinc-alpha-2-glycoprotein precursor [Homo sapiens]	16.99	5.37	1	1	1	1	567404	298	34.2371	6.04932
	A4	Sequence	# PSMs	# Protein Groups	Protein Group Accessions	Modifications	Area	IonScore	Exp Value	Charge	MH+ [Da]	RT [min]	# Missed Cleavages
	High	EIPAWVPFDPAAQITK	1	1	4502337		567404	16.99	1.09792	2	1782.95	44.5561	0
13904870	40S ribosomal protein S5 [Homo sapiens]	15.58	9.8	1	1	1	1	412714	204	22.8621	9.71533
	A4	Sequence	# PSMs	# Protein Groups	Protein Group Accessions	Modifications	Area	IonScore	Exp Value	Charge	MH+ [Da]	RT [min]	# Missed Cleavages
	High	WSTDDVQINDISLQDYIAVK	1	1	13904870		412714	15.58	2.44321	3	2323.16	44.157	0
4504445	heterogeneous nuclear ribonucleoprotein A1 isoform a [Homo sapiens]	0	5	3	1	1	1	1.67677e+06	320	34.1753	9.23193
	A4	Sequence	# PSMs	# Protein Groups	Protein Group Accessions	Modifications	Area	IonScore	Exp Value	Charge	MH+ [Da]	RT [min]	# Missed Cleavages
	High	LFIGGLSFETTDESLR	1	1	4504445		1.67677e+06	19.05	0.93463	2	1784.91	43.8779	0
20070130	transcription factor BTF3 isoform B [Homo sapiens]	0	17.28	2	1	1	1	1.18254e+06	162	17.6882	7.50342
	A4	Sequence	# PSMs	# Protein Groups	Protein Group Accessions	Modifications	Area	IonScore	Exp Value	Charge	MH+ [Da]	RT [min]	# Missed Cleavages
	High	LGVNNISGIEEVNMFTNQGTVIHFNNPK	1	1	20070130		1.18254e+06	16.01	2.34948	3	3086.55	43.3404	0
7706425	N-alpha-acetyltransferase 38, NatC auxiliary subunit [Homo sapiens]	0	25	1	1	1	1	703342	96	10.3963	4.4751
	A4	Sequence	# PSMs	# Protein Groups	Protein Group Accessions	Modifications	Area	IonScore	Exp Value	Charge	MH+ [Da]	RT [min]	# Missed Cleavages
	High	GDNVAVIGEIDEETDSALDLGNIR	1	1	7706425		703342	9.19	13.5024	2	2515.22	44.6996	0
71361682	nuclear mitotic apparatus protein 1 [Homo sapiens]	0	0.8	1	1	1	1		2115	238.115	5.78271
	A4	Sequence	# PSMs	# Protein Groups	Protein Group Accessions	Modifications	Area	IonScore	Exp Value	Charge	MH+ [Da]	RT [min]	# Missed Cleavages
	High	ASmQPIQIAEGTGITTR	1	1	71361682	M3(Oxidation)	0	5.67	24.2562	2	1789.88	30.0733	0
223029410	talin-1 [Homo sapiens]	0	0.98	1	1	1	1	522515	2541	269.599	6.07471
	A4	Sequence	# PSMs	# Protein Groups	Protein Group Accessions	Modifications	Area	IonScore	Exp Value	Charge	MH+ [Da]	RT [min]	# Missed Cleavages
	High	FGQDFSTFLEAGVEMAGQAPSQEDR	1	1	223029410		522515	10.52	15.1171	3	2717.22	45.7972	0
55956788	nucleolin [Homo sapiens]	0	2.96	1	1	1	1	66467.7	710	76.5684	4.70361
	A4	Sequence	# PSMs	# Protein Groups	Protein Group Accessions	Modifications	Area	IonScore	Exp Value	Charge	MH+ [Da]	RT [min]	# Missed Cleavages
	High	VEGTEPTTAFNLFVGNLNFNK	1	1	55956788		66467.7	5.66	23.6874	2	2312.17	45.9911	0
33350932	cytoplasmic dynein 1 heavy chain 1 [Homo sapiens]	0	1.16	1	2	2	2	405585	4646	532.072	6.40479
	A4	Sequence	# PSMs	# Protein Groups	Protein Group Accessions	Modifications	Area	IonScore	Exp Value	Charge	MH+ [Da]	RT [min]	# Missed Cleavages
	High	MFAGVSSIILNEDNSVVLGISSR	1	1	33350932		0	18.93	0.615382	3	2408.27	45.6803	0
	High	sEPGGGGGEDGSAGLEVSAVQNVADVSVLQK	1	1	33350932	N-Term(Acetyl)	405585	12.67	6.91625	3	2955.42	43.2018	0
148612838	uncharacterized protein KIAA2026 [Homo sapiens]	0	2	1	1	1	1		2103	227.945	9.0415
	A4	Sequence	# PSMs	# Protein Groups	Protein Group Accessions	Modifications	Area	IonScore	Exp Value	Charge	MH+ [Da]	RT [min]	# Missed Cleavages
	High	AVNVLSVTGANLsLGsFPVTSASASAGAQPPVLVSGNDTSSR	1	1	148612838	S13(Phospho); S16(Phospho)	0	9.79	16.2469	3	4145.99	38.3302	0
379317177	nucleolar RNA helicase 2 isoform 2 [Homo sapiens]	0	3.08	2	1	1	1	59098.4	715	79.6074	9.37842
	A4	Sequence	# PSMs	# Protein Groups	Protein Group Accessions	Modifications	Area	IonScore	Exp Value	Charge	MH+ [Da]	RT [min]	# Missed Cleavages
	High	GAVEALAAALAHISGATSVDQR	1	1	379317177		59098.4	12.88	2.75905	3	2108.11	45.976	0
4826772	insulin-like growth factor-binding protein complex acid labile subunit isoform 2 precursor [Homo sapiens]	0	7.11	2	1	1	1	67961.8	605	65.9938	6.78564
	A4	Sequence	# PSMs	# Protein Groups	Protein Group Accessions	Modifications	Area	IonScore	Exp Value	Charge	MH+ [Da]	RT [min]	# Missed Cleavages
	High	SFEGLGQLEVLTLDHNQLQEVKAGAFLGLtNVAVmNLSGNCLR	1	1	4826772	T30(Phospho); M35(Oxidation)	67961.8	2.3	64.0956	4	4695.3	44.1121	1
189027129	2',5'-phosphodiesterase 12 [Homo sapiens]	0	4.27	1	1	1	1	420985	609	67.3089	6.56592
	A4	Sequence	# PSMs	# Protein Groups	Protein Group Accessions	Modifications	Area	IonScore	Exp Value	Charge	MH+ [Da]	RT [min]	# Missed Cleavages
	High	EEAVAEDVLNVDAWQDGAVLQIGDVK	1	1	189027129		420985	12.01	6.43985	3	2783.38	45.651	0
149944451	zinc finger SWIM domain-containing protein 5 [Homo sapiens]	0	2.95	1	1	1	1		1185	130.551	7.18115
	A4	Sequence	# PSMs	# Protein Groups	Protein Group Accessions	Modifications	Area	IonScore	Exp Value	Charge	MH+ [Da]	RT [min]	# Missed Cleavages
	High	IAtPTDSSTDSTLLNVALELGLQVmRmTLStLNWR	1	1	149944451	T3(Phospho); M25(Oxidation); M27(Oxidation); T31(Phospho)	0	4.92	49.991	5	4039.92	40.897	1
88703041	sorting nexin-6 isoform b [Homo sapiens]	0	5.5	1	1	1	1	588951	418	47.7743	6.43018
	A4	Sequence	# PSMs	# Protein Groups	Protein Group Accessions	Modifications	Area	IonScore	Exp Value	Charge	MH+ [Da]	RT [min]	# Missed Cleavages
	High	AINVDLQSDAALQVDISDALSER	1	1	88703041		588951	28	0.123463	3	2443.24	44.9818	0
4502491	complement component 1 Q subcomponent-binding protein, mitochondrial precursor [Homo sapiens]	0	7.09	1	1	1	1	692194	282	31.3426	4.84326
	A4	Sequence	# PSMs	# Protein Groups	Protein Group Accessions	Modifications	Area	IonScore	Exp Value	Charge	MH+ [Da]	RT [min]	# Missed Cleavages
	High	VEEQEPELTSTPNFVVEVIK	1	1	4502491		692194	6.12	17.1773	2	2287.17	43.5645	0
344925845	REST corepressor 1 [Homo sapiens]	0	10.93	1	1	1	2		485	53.2946	7.03467
	A4	Sequence	# PSMs	# Protein Groups	Protein Group Accessions	Modifications	Area	IonScore	Exp Value	Charge	MH+ [Da]	RT [min]	# Missed Cleavages
	High	NNAAAsAsAAAAsAAAsAACAsPAAtAASGAAASSAsAAAAsAAAAPNNGQNK	2	1	344925845	S6(Phospho); S8(Phospho); S13(Phospho); S17(Phospho); S22(Phospho); T26(Phospho); S37(Phospho); S42(Phospho)	0	1.93	56.5547	5	4998.73	17.2718	0
40354195	keratin, type I cytoskeletal 18 [Homo sapiens]	0	2.09	2	1	1	1	160619	430	48.0285	5.45264
	A4	Sequence	# PSMs	# Protein Groups	Protein Group Accessions	Modifications	Area	IonScore	Exp Value	Charge	MH+ [Da]	RT [min]	# Missed Cleavages
	High	ETmQSLNDR	1	1	40354195	M3(Oxidation)	160619	25.38	0.143708	2	1109.49	9.02867	0
4506583	replication protein A 70 kDa DNA-binding subunit [Homo sapiens]	0	5.36	1	2	2	2	423368	616	68.0953	7.21045
	A4	Sequence	# PSMs	# Protein Groups	Protein Group Accessions	Modifications	Area	IonScore	Exp Value	Charge	MH+ [Da]	RT [min]	# Missed Cleavages
	High	GWFDAEGQALDGVSISDLK	1	1	4506583		568777	32.45	0.0610948	2	2007.97	44.1839	0
	High	LFSLELVDESGEIR	1	1	4506583		277960	10.31	5.39577	2	1606.84	43.4375	0
148529014	DNA damage-binding protein 1 [Homo sapiens]	0	2.63	1	1	1	1	138764	1140	126.887	5.26221
	A4	Sequence	# PSMs	# Protein Groups	Protein Group Accessions	Modifications	Area	IonScore	Exp Value	Charge	MH+ [Da]	RT [min]	# Missed Cleavages
	High	IEVQDTSGGTTALRPSASTQALSSSVSSSK	1	1	148529014		138764	17.73	1.3425	3	2952.49	28.2338	0
374253823	solute carrier family 12 member 2 isoform 2 [Homo sapiens]	0	3.43	2	1	1	1		1196	129.597	6.45557
	A4	Sequence	# PSMs	# Protein Groups	Protein Group Accessions	Modifications	Area	IonScore	Exp Value	Charge	MH+ [Da]	RT [min]	# Missed Cleavages
	High	LSWIVGQAGIGLSVLVImmATVVttItGLstSAIATNGFVR	1	1	374253823	M18(Oxidation); M19(Oxidation); T24(Phospho); T25(Phospho); T27(Phospho); S30(Phospho); T31(Phospho)	0	4.56	67.9244	4	4580.11	44.6201	0
55769552	DNA-directed RNA polymerase III subunit RPC4 [Homo sapiens]	0	9.8	1	1	1	1	69130.9	398	44.3683	6.97607
	A4	Sequence	# PSMs	# Protein Groups	Protein Group Accessions	Modifications	Area	IonScore	Exp Value	Charge	MH+ [Da]	RT [min]	# Missed Cleavages
	High	msEGNAAGEPSTPGGPRPLLTGARGLIGRRPAPPLtPGR	1	1	55769552	M1(Oxidation); S2(Phospho); T36(Phospho)	69130.9	15.37	4.65515	5	4037.92	40.8316	2
4885375	histone H1.2 [Homo sapiens]	0	5.63	3	1	1	1	280512	213	21.3517	10.9312
	A4	Sequence	# PSMs	# Protein Groups	Protein Group Accessions	Modifications	Area	IonScore	Exp Value	Charge	MH+ [Da]	RT [min]	# Missed Cleavages
	High	ASGPPVSELITK	1	1	4885375		280512	24.94	0.0979515	2	1198.68	29.5463	0
83376130	elongation factor 1-beta [Homo sapiens]	0	6.67	1	1	1	1	201149	225	24.7483	4.66553
	A4	Sequence	# PSMs	# Protein Groups	Protein Group Accessions	Modifications	Area	IonScore	Exp Value	Charge	MH+ [Da]	RT [min]	# Missed Cleavages
	High	SPAGLQVLNDYLADK	1	1	83376130		201149	15.27	1.74585	2	1603.84	42.3719	0
110349772	collagen alpha-1(I) chain preproprotein [Homo sapiens]	0	1.16	1	1	1	1	339297	1464	138.827	5.79541
	A4	Sequence	# PSMs	# Protein Groups	Protein Group Accessions	Modifications	Area	IonScore	Exp Value	Charge	MH+ [Da]	RT [min]	# Missed Cleavages
	High	stGGISVPGPMGPSGPR	1	1	110349772	S1(Phospho); T2(Phospho)	339297	8.21	11.756	2	1713.7	33.0574	0
304434531	nuclear autoantigenic sperm protein isoform 4 [Homo sapiens]	0	2.21	2	1	1	1	340482	724	78.4026	4.27197
	A4	Sequence	# PSMs	# Protein Groups	Protein Group Accessions	Modifications	Area	IonScore	Exp Value	Charge	MH+ [Da]	RT [min]	# Missed Cleavages
	High	VDLTLDWLTETSEEAK	1	1	304434531		340482	7.71	16.757	2	1849.91	44.589	0
4826830	methyl-CpG-binding protein 2 isoform 1 [Homo sapiens]	0	3.7	2	1	1	1	865614	486	52.4087	9.94971
	A4	Sequence	# PSMs	# Protein Groups	Protein Group Accessions	Modifications	Area	IonScore	Exp Value	Charge	MH+ [Da]	RT [min]	# Missed Cleavages
	High	VGDTSLDPNDFDFTVTGR	1	1	4826830		865614	14.51	3.72936	2	1955.91	41.0333	0
66363688	NEDD8-activating enzyme E1 regulatory subunit isoform c [Homo sapiens]	0	3.37	3	1	1	1	9.19501e+06	445	50.5926	5.2749
	A4	Sequence	# PSMs	# Protein Groups	Protein Group Accessions	Modifications	Area	IonScore	Exp Value	Charge	MH+ [Da]	RT [min]	# Missed Cleavages
	High	LLQSIGQAPESIsEK	1	1	66363688	S13(Phospho)	9.19501e+06	11.88	5.4615	2	1679.82	24.0931	0
503774366	CDK5 regulatory subunit-associated protein 3 isoform e [Homo sapiens]	0	9.96	5	1	1	1	412669	281	31.181	4.51318
	A4	Sequence	# PSMs	# Protein Groups	Protein Group Accessions	Modifications	Area	IonScore	Exp Value	Charge	MH+ [Da]	RT [min]	# Missed Cleavages
	High	AVELSEEADVLSVSQFQLAPAILQGQTK	1	1	503774366		412669	10.93	3.43075	3	2971.57	45.7167	0
125628632	keratin, type II cytoskeletal 80 isoform K80.1 [Homo sapiens]	0	3.32	2	1	1	1	503231	422	47.212	5.30029
	A4	Sequence	# PSMs	# Protein Groups	Protein Group Accessions	Modifications	Area	IonScore	Exp Value	Charge	MH+ [Da]	RT [min]	# Missed Cleavages
	High	TAEEQGELAFQDAK	1	1	125628632		503231	9.93	8.04869	2	1536.72	25.2513	0
26051240	tumor necrosis factor alpha-induced protein 2 [Homo sapiens]	0	2.75	1	1	1	1		654	72.6161	6.45557
	A4	Sequence	# PSMs	# Protein Groups	Protein Group Accessions	Modifications	Area	IonScore	Exp Value	Charge	MH+ [Da]	RT [min]	# Missed Cleavages
	High	QAAAAGPGTSGLAATRPR	1	1	26051240		0	5.22	16.1126	2	1652.87	39.061	0
59859885	40S ribosomal protein SA [Homo sapiens]	0	5.76	1	1	1	1		295	32.8334	4.86865
	A4	Sequence	# PSMs	# Protein Groups	Protein Group Accessions	Modifications	Area	IonScore	Exp Value	Charge	MH+ [Da]	RT [min]	# Missed Cleavages
	High	AIVAIENPADVSVISSR	1	1	59859885		0	9.81	2.98268	2	1740.97	38.2054	0
22027538	programmed cell death 6-interacting protein isoform 1 [Homo sapiens]	0	2.65	2	1	1	1	822641	868	95.9631	6.52197
	A4	Sequence	# PSMs	# Protein Groups	Protein Group Accessions	Modifications	Area	IonScore	Exp Value	Charge	MH+ [Da]	RT [min]	# Missed Cleavages
	High	FLTALAQDGVINEEALSVTELDR	1	1	22027538		822641	14.45	2.15174	3	2504.3	44.8663	0
126723564	pecanex-like protein 1 [Homo sapiens]	0	1.5	1	1	1	1		2341	258.514	7.21045
	A4	Sequence	# PSMs	# Protein Groups	Protein Group Accessions	Modifications	Area	IonScore	Exp Value	Charge	MH+ [Da]	RT [min]	# Missed Cleavages
	High	HHTLVGFLATEGGQSSATDAQPGNTLsPANNsHsR	1	1	126723564	S27(Phospho); S32(Phospho); S34(Phospho)	0	4.68	60.8139	3	3799.53	32.2357	0
308044526	ankyrin repeat and KH domain-containing protein 1 isoform 4 [Homo sapiens]	0	3.44	5	1	1	1	294349	581	59.7399	4.4751
	A4	Sequence	# PSMs	# Protein Groups	Protein Group Accessions	Modifications	Area	IonScore	Exp Value	Charge	MH+ [Da]	RT [min]	# Missed Cleavages
	High	SAPAGASEPPPPGGVGLGIR	1	1	308044526		294349	16.33	1.20944	2	1786.94	29.3626	0
157743284	serine/threonine-protein phosphatase 6 regulatory ankyrin repeat subunit C [Homo sapiens]	0	4.18	1	1	1	1		1076	115.004	6.48096
	A4	Sequence	# PSMs	# Protein Groups	Protein Group Accessions	Modifications	Area	IonScore	Exp Value	Charge	MH+ [Da]	RT [min]	# Missed Cleavages
	High	NtALHLACSKGHEKCALmILAETQDLGLINATNSALQmPLHIAAR	1	1	157743284	T2(Phospho); M18(Oxidation); M38(Oxidation)	0	6.9	25.093	5	4894.36	18.9972	2
381342476	heterogeneous nuclear ribonucleoprotein H [Homo sapiens]	0	8.24	2	2	2	2	1.0112e+06	449	49.1984	6.30322
	A4	Sequence	# PSMs	# Protein Groups	Protein Group Accessions	Modifications	Area	IonScore	Exp Value	Charge	MH+ [Da]	RT [min]	# Missed Cleavages
	High	ATENDIYNFFSPLNPVR	1	1	381342476		691909	24.28	0.356454	2	1996.98	45.3617	0
	High	YVELFLNSTAGASGGAYEHR	1	1	381342476		1.33048e+06	25.91	0.293633	3	2142.03	35.3709	0
386781688	signal recognition particle subunit SRP68 isoform 2 [Homo sapiens]	0	5.26	2	1	1	1		589	66.0671	7.1958
	A4	Sequence	# PSMs	# Protein Groups	Protein Group Accessions	Modifications	Area	IonScore	Exp Value	Charge	MH+ [Da]	RT [min]	# Missed Cleavages
	High	mAAEKQVPGGGGGGGSGGGGGSGGGGSGGGR	1	1	386781688	N-Term(Acetyl); M1(Oxidation)	0	4.51	50.0021	2	2432.07	40.5701	1
375477430	T-complex protein 1 subunit delta isoform b [Homo sapiens]	0	2.55	2	1	1	1		509	54.6851	7.82568
	A4	Sequence	# PSMs	# Protein Groups	Protein Group Accessions	Modifications	Area	IonScore	Exp Value	Charge	MH+ [Da]	RT [min]	# Missed Cleavages
	High	VIDPATATSVDLR	1	1	375477430		0	18.5	0.686493	2	1357.73	30.2074	0
40254986	hydroxysteroid dehydrogenase-like protein 2 isoform 1 [Homo sapiens]	0	5.98	1	1	1	1	306766	418	45.3655	7.98682
	A4	Sequence	# PSMs	# Protein Groups	Protein Group Accessions	Modifications	Area	IonScore	Exp Value	Charge	MH+ [Da]	RT [min]	# Missed Cleavages
	High	FGGIDILVNNASAISLTNTLDTPTK	1	1	40254986		306766	14.98	1.40894	3	2575.37	45.6163	0
5031635	cofilin-1 [Homo sapiens]	0	16.87	1	1	1	1	368027	166	18.4907	8.08936
	A4	Sequence	# PSMs	# Protein Groups	Protein Group Accessions	Modifications	Area	IonScore	Exp Value	Charge	MH+ [Da]	RT [min]	# Missed Cleavages
	High	NIILEEGKEILVGDVGQTVDDPYATFVK	1	1	5031635		368027	16.72	1.12685	3	3062.59	44.4601	1
24234756	interleukin enhancer-binding factor 3 isoform c [Homo sapiens]	0	2.61	5	1	1	1	1.43486e+06	690	74.5603	8.23584
	A4	Sequence	# PSMs	# Protein Groups	Protein Group Accessions	Modifications	Area	IonScore	Exp Value	Charge	MH+ [Da]	RT [min]	# Missed Cleavages
	High	VLAGETLSVNDPPDVLDR	1	1	24234756		1.43486e+06	18.37	0.835434	2	1909.99	37.3882	0
260436922	suprabasin isoform 1 precursor [Homo sapiens]	0	3.05	1	1	1	1	650256	590	60.5046	7.00537
	A4	Sequence	# PSMs	# Protein Groups	Protein Group Accessions	Modifications	Area	IonScore	Exp Value	Charge	MH+ [Da]	RT [min]	# Missed Cleavages
	High	FGQGVDNAAGQAGNEAGR	1	1	260436922		650256	12.47	5.90304	2	1718.8	18.115	0
33469919	DNA replication licensing factor MCM4 [Homo sapiens]	0	3.01	1	1	1	1	673688	863	96.4976	6.7417
	A4	Sequence	# PSMs	# Protein Groups	Protein Group Accessions	Modifications	Area	IonScore	Exp Value	Charge	MH+ [Da]	RT [min]	# Missed Cleavages
	High	GLQVDLQSDGAAAEDIVASEQSLGQK	1	1	33469919		673688	11.54	7.26357	3	2629.31	42.5052	0
4504183	glutathione S-transferase P [Homo sapiens]	0	9.05	1	1	1	1	255843	210	23.341	5.64307
	A4	Sequence	# PSMs	# Protein Groups	Protein Group Accessions	Modifications	Area	IonScore	Exp Value	Charge	MH+ [Da]	RT [min]	# Missed Cleavages
	High	DQQEAALVDMVNDGVEDLR	1	1	4504183		255843	11.84	7.86873	2	2116.99	44.8514	0
4758304	protein disulfide-isomerase A4 precursor [Homo sapiens]	0	3.1	1	1	1	1	982635	645	72.887	5.07178
	A4	Sequence	# PSMs	# Protein Groups	Protein Group Accessions	Modifications	Area	IonScore	Exp Value	Charge	MH+ [Da]	RT [min]	# Missed Cleavages
	High	DFPEYTFAIADEEDYAGEVK	1	1	4758304		982635	13.86	5.62864	2	2309.02	43.5638	0
21361403	thioredoxin, mitochondrial precursor [Homo sapiens]	0	15.06	1	1	1	1	1.17053e+06	166	18.3716	8.29443
	A4	Sequence	# PSMs	# Protein Groups	Protein Group Accessions	Modifications	Area	IonScore	Exp Value	Charge	MH+ [Da]	RT [min]	# Missed Cleavages
	High	VDIDDHTDLAIEYEVSAVPTVLAMK	1	1	21361403		1.17053e+06	14.78	3.01057	3	2744.37	45.0783	0
291084858	pyruvate dehydrogenase E1 component subunit beta, mitochondrial isoform 2 precursor [Homo sapiens]	0	4.69	2	1	1	1	187147	341	37.4901	6.44287
	A4	Sequence	# PSMs	# Protein Groups	Protein Group Accessions	Modifications	Area	IonScore	Exp Value	Charge	MH+ [Da]	RT [min]	# Missed Cleavages
	High	IMEGPAFNFLDAPAVR	1	1	291084858		187147	3.97	27.8202	2	1747.88	44.2281	0
67782309	superoxide dismutase [Mn], mitochondrial isoform B precursor [Homo sapiens]	0	10.93	2	1	1	1	1.11925e+06	183	20.7106	8.25049
	A4	Sequence	# PSMs	# Protein Groups	Protein Group Accessions	Modifications	Area	IonScore	Exp Value	Charge	MH+ [Da]	RT [min]	# Missed Cleavages
	High	LTAASVGVQGSGWGWLGFNK	1	1	67782309		1.11925e+06	16.19	1.68666	2	2035.05	44.3982	0
383872507	ubiquitin-conjugating enzyme E2 variant 1 isoform f [Homo sapiens]	0	20	6	1	1	1	415550	105	11.7579	5.51611
	A4	Sequence	# PSMs	# Protein Groups	Protein Group Accessions	Modifications	Area	IonScore	Exp Value	Charge	MH+ [Da]	RT [min]	# Missed Cleavages
	High	GVGDGTVSWGLEDDEDMTLTR	1	1	383872507		415550	13.21	6.62333	2	2253	41.3129	0
7661730	28S ribosomal protein S28, mitochondrial [Homo sapiens]	0	12.83	1	1	1	1	403657	187	20.8298	9.1001
	A4	Sequence	# PSMs	# Protein Groups	Protein Group Accessions	Modifications	Area	IonScore	Exp Value	Charge	MH+ [Da]	RT [min]	# Missed Cleavages
	High	FLGATTDTTVLEANAVLLGIQESK	1	1	7661730		403657	15.35	1.14071	3	2491.33	45.9485	0
4885165	cystatin-A [Homo sapiens]	0	18.37	1	1	1	1	3.02344e+06	98	10.9997	5.50342
	A4	Sequence	# PSMs	# Protein Groups	Protein Group Accessions	Modifications	Area	IonScore	Exp Value	Charge	MH+ [Da]	RT [min]	# Missed Cleavages
	High	SLPGQNEDLVLTGYQVDK	1	1	4885165		3.02344e+06	19.26	0.843674	2	1976.01	36.7975	0
365812517	CXXC-type zinc finger protein 4 [Homo sapiens]	0	14.17	1	1	1	1	119225	367	36.4907	9.0708
	A4	Sequence	# PSMs	# Protein Groups	Protein Group Accessions	Modifications	Area	IonScore	Exp Value	Charge	MH+ [Da]	RT [min]	# Missed Cleavages
	High	IGMSPWNcDNAAtAAAATAMLWGSGGGGGGGGGGGGGGGGGGGGGGGGGGGR	1	1	365812517	C8(DeStreak); T13(Phospho)	119225	7.17	36.5986	4	4261.71	35.3428	0
