# Supplementary material for: LUBAC controls chromosome alignment by targeting CENP-E to attached kinetochores
Source: Nat Commun. 2019 Jan 17;10:273. doi: 10.1038/s41467-018-08043-7 (PMC6336796; doi:10.1038/s41467-018-08043-7)
Supplement: Supplementary file 6 — Supplementary Data 3 [file 41467_2018_8043_MOESM6_ESM.xlsx]

## Sheet: 工作表1
Supplementary Data 3. Sequences of siRNA and primers
siRNA	siRNA sequence (5’-3’)	Company	Cat. No.
siRNA library	N/A	Dharmacon	N/A
Control siRNA	GGAUUUCGAGUC GUCUUAAUGUAUA	Invitrogen	12935-146
hHOIP siRNA(1#)	GGUACUGGCGUGGUGUCAAGUUUAA	Invitrogen	HSS123836
hHOIP siRNA (2#)	CACCACCCUCGAGACUGCCUCUUCU	Invitrogen	HSS182838
hHOIL-1L siRNA(1#)	CUGCCACUGAGCUAAAGAUTT	GenePharma	N/A
hHOIL-1L siRNA(2#)	GGUGCACCUUCAUCAACAATT	GenePharma	N/A
hSHARPIN siRNA (1#)	UGCCUGAGCGCAGCCUUGCCUCUUA	Invitrogen	HSS149632
hSHARPIN siRNA (2#)	CCAUCAGGCUGCAGGUCACACUUGA	Invitrogen	HSS149631
hCENP-E siRNA	CGGCTCAAGGAAGGCTGTAATATAA	Invitrogen	HSS173791
hKNL1 siRNA	GGAAAUAGAUAACGAAAGU	RIBOBIO	N/A
Genotyping primers	Primer sequence (5’-3’)
Mouse Sharpin-F	CAATTGATAGCGGACCCTGAG
Mouse Sharpin-R	AATAACTGC TTAAGGACTGTCGT
PCR primers	Primer sequence (5’-3’)	Constructs	Vectors
HA-SHARPIN-F	GCGGGATCCATGGCGCCGCCAGCGGGCGG	HA-SHARPIN	PXJ40
HA-SHARPIN-R	CCTGGTACCCTAGGTGGAAGCTGCAGC	HA-SHARPIN	PXJ40
Flag-CENP-E-F	CGGGGTACCATGGCGGAGGAAGGAGCCGTG	Flag-CENP-E	PCDNA3.0
Flag-CENP-E-R	CGCGGATCCCTACTGAGTTTTGCACTCAGGC	Flag-CENP-E	PCDNA3.0
GFP-HOIP-F	CTACCGGACTCAGATCTCGAGATGCCGGGGGAGGAAGAGGAG	GFP-HOIP	EGFP-N1
GFP-HOIP-R	CGACTGCAGAATTCGAAGCTTCTTCCGCCTGCGGGGGATAC	GFP-HOIP	EGFP-N1
Flag-Ska3	GCGGATCCATGGACCCTATCCGGAG	Flag-Ska3	PCDNA3.0
Flag-Ska3	CCGCTCGAGTCAGTTTTCTTTGTTGCTGA	Flag-Ska3	PCDNA3.0
GFP-KNL1-F	CATGGACAGCGGAGGTGGATCCATGGATGGGGTGTCTTCAGA	GFP-KNL1 WT/Δ 300-338 mutant	pcDNA5/FRT/TO
GFP-KNL1-R	GTTTAAACGGGCCCGCGGCCGCTTACTAGTGGTAGAAATGGCAGT	GFP-KNL1 WT/Δ 300-338 mutant	pcDNA5/FRT/TO
KNL1-Δ (301-338)-Δ F	GATTCCCACATCCAGTGAGATAGAAAATCAAACTCAGAATG	GFP-KNL1 Δ 300-338 mutant	pcDNA5/FRT/TO
KNL1-Δ (301-338)-Δ R	CATTCTGAGTTTGATTTTCTATCTCACTGGATGTGGGAATC	GFP-KNL1 Δ 300-338 mutant	pcDNA5/FRT/TO
Myc-GFP-F	CTACCGGACTCAGATCTCGAGATGGAGCAGAAACTCATCTC	Myc-GFP	EGFP-N1
Myc-GFP-R	CGACTGCAGAATTCGAAGCTTCAGATCCTCTTCAGAGATGA	Myc-GFP	EGFP-N1
Flag-CENP-E (1-1360)-F	GACGATGACAAGGGACCTAAGCTTATGGCGGAGGAAGGAGC	Flag-CENP-E N-terminal	PCDNA3.0
Flag-CENP-E (1-1360)-R	GGCGGCCGTTACTAGTGGATCCGTTAGGCTTCTTTTATCGTTTTAAG	Flag-CENP-E N-terminal	PCDNA3.0
Flag-CENP-E (1340-2701)-F	GACGATGACAAGGGACCTAAGCTTAGTCAGGAAGAGATAAAATC	Flag-CENP-E C-terminal	PCDNA3.0
Flag-CENP-E (1340-2701)-R	GGCGGCCGTTACTAGTGGATCCGCTACTGAGTTTTGCACTCA	Flag-CENP-E C-terminal	PCDNA3.0
Flag-KNL1(1-740)-F	GACGATGACAAGGGACCTAAGCTTATGGATGGGGTGTCTTCAGA	Flag-KNL1(1-740)	PCDNA3.0
Flag-KNL1(1-740)-R	GGCGGCCGTTACTAGTGGATCCGTTATAAACTTTTCCTCAGTGGCTC	Flag-KNL1(1-740)	PCDNA3.0
Flag-KNL1(719-1510)-F	GACGATGACAAGGGACCTAAGCTTCATACAGTGAAATCTGTACTAG	Flag-KNL1(719-1510)	PCDNA3.0
Flag-KNL1(719-1510)-R	GCGGCCGTTACTAGTGGATCCGTTAATTTTCCTTCAGTTCTTTTTTAC	Flag-KNL1(719-1510)	PCDNA3.0
Flag-KNL1(1486-1903)-F	GACGATGACAAGGGACCTAAGCTTTGCGAGAACAAGCCAAAGATC	Flag-KNL1(1486-1903)	PCDNA3.0
Flag-KNL1(1486-1903)-R	GGCGGCCGTTACTAGTGGATCCGTTATGGAGTAGGTGGTGTGTTTAC	Flag-KNL1(1486-1903)	PCDNA3.0
Flag-KNL1(1904-2316)-F	GACGATGACAAGGGACCTAAGCTTGAAGACCTGATGTTAAGTC	Flag-KNL1(1904-2316)	PCDNA3.0
Flag-KNL1(1904-2316)-R	GGCGGCCGTTACTAGTGGATCCGCTAGTGGTAGAAATGGCAGTCC	Flag-KNL1(1904-2316)	PCDNA3.0
Flag-KNL1(1-370)-F	GACGATGACAAGGGACCTAAGCTTATGGATGGGGTGTCTTCAGA	Flag-KNL1(1-370)	PCDNA3.0
Flag-KNL1(1-370)-R	GGCGGCCGTTACTAGTGGATCCGTTAAGTATTTTGTTTACTCTTAAAAA	Flag-KNL1(1-370)	PCDNA3.0
Flag-KNL1(371-740)-F	GACGATGACAAGGGACCTAAGCTTGCTTTTCAAGACCTTTCC	Flag-KNL1(371-740)	PCDNA3.0
Flag-KNL1(371-740)-R	GGCGGCCGTTACTAGTGGATCCGTTATAAACTTTTCCTCAGTGGCTC	Flag-KNL1(371-740)	PCDNA3.0
Flag-KNL1(1-247)-F	GACGATGACAAGGGACCTAAGCTTATGGATGGGGTGTCTTCAGA	Flag-KNL1(1-247)	PCDNA3.0
Flag-KNL1(1-247)-R	GGCGGCCGTTACTAGTGGATCCGTTATTCCTTGGAATAAATAGGTATC	Flag-KNL1(1-247)	PCDNA3.0
Flag-KNL1(248-494)-F	GACGATGACAAGGGACCTAAGCTTCCGAACAGTGCCTCTTCTAC	Flag-KNL1(248-494)	PCDNA3.0
Flag-KNL1(248-494)-R	GGCGGCCGTTACTAGTGGATCCGTTATATTGCAACTGTATGACTCTTG	Flag-KNL1(248-494)	PCDNA3.0
Flag-KNL1(495-740)-F	GACGATGACAAGGGACCTAAGCTTGATAATCAAATTTTTAAACAAG	Flag-KNL1(495-740)	PCDNA3.0
Flag-KNL1(495-740)-R	GGCGGCCGTTACTAGTGGATCCGTTATAAACTTTTCCTCAGTGGCTC	Flag-KNL1(495-740)	PCDNA3.0
Flag-KNL1(1-270)-F	GACGATGACAAGGGACCTAAGCTTATGGATGGGGTGTCTTCAGA	Flag-KNL1(1-270)	PCDNA3.0
Flag-KNL1(1-270)-R	GGCGGCCGTTACTAGTGGATCCGTTAGATATTGGAATTGTTCTCGT	Flag-KNL1(1-270)	PCDNA3.0
Flag-KNL1(1-300)-F	GACGATGACAAGGGACCTAAGCTTATGGATGGGGTGTCTTCAGA	Flag-KNL1(1-300)	PCDNA3.0
Flag-KNL1(1-300)-R	GGCGGCCGTTACTAGTGGATCCGTTATTCGCTGGAAGTTGGAATCAG	Flag-KNL1(1-300)	PCDNA3.0
Flag-KNL1(1-338)-F	GACGATGACAAGGGACCTAAGCTTATGGATGGGGTGTCTTCAGA	Flag-KNL1(1-338)	PCDNA3.0
Flag-KNL1(1-338)-R	GGCGGCCGTTACTAGTGGATCCGTTATTCGCTGAAATTGCCAGTGG	Flag-KNL1(1-338)	PCDNA3.0
HOIP RING1 CS (C669,702S)-F	CTTGCTTGCCCAGGAGTCTGCCGTGTCTGGCTGGGCCCTGCC	HOIP CS mutant	PCDNA3.0/EGFP-N1
HOIP RING1 CS (C669,702S)-R	GGCAGGGCCCAGCCAGACACGGCAGACTCCTGGGCAAGCAAG	HOIP CS mutant	PCDNA3.0/EGFP-N1
HOIP RING2 CS (C871,874S)-F	GAAAACGGCATTGACTCCCCCAAATCCAAGTTCTCGTACGCC	HOIP CS mutant	PCDNA3.0/EGFP-N1
HOIP RING2 CS (C871,874S)-R	GGCGTACGAGAACTTGGATTTGGGGGAGTCAATGCCGTTTTC	HOIP CS mutant	PCDNA3.0/EGFP-N1
HOIP siRNA(1#) Resistant-F	GCCTCGGTACTGGAGGGGCGTAAAATTTAATAACC	HOIP siRNA(1#) Resistant	EGFP-N1
HOIP siRNA(1#) Resistant-R	TTTTACGCCCCTCCAGTACCGAGGCCGCTGAGGGC	HOIP siRNA(1#) Resistant	EGFP-N1
CENP-E-K45R-F	CAATAATGTCATTTATCAAGTTGATGGAAGTAG	CENP-E 5KR mutant	PCDNA3.0/pcDNA5/FRT/TO
CENP-E-K45R-R	ATTGAAGGATCTACTTCCATCAACTTGATAA	CENP-E 5KR mutant	PCDNA3.0/pcDNA5/FRT/TO
CENP-E-K301R-F	CCTTGGGAGGAAATGCAAGGACACGTATTATC	CENP-E 5KR mutant	PCDNA3.0/pcDNA5/FRT/TO
CENP-E-K301R-R	CTTGCATTTCCTCCCAAGGAATTCTGGAG	CENP-E 5KR mutant	PCDNA3.0/pcDNA5/FRT/TO
CENP-E-K346R-F	ATGAGGTATCAACTGATGAAGCTCTCCTGAG	CENP-E 5KR mutant	PCDNA3.0/pcDNA5/FRT/TO
CENP-E-K346R-R	TTCTATACCTTCTCAGGAGAGCTTCATCAG	CENP-E 5KR mutant	PCDNA3.0/pcDNA5/FRT/TO
CENP-E-K546R-F	ATTTGAGGCTCTAGAAAGAAAAACTAAAAG	CENP-E 5KR mutant	PCDNA3.0/pcDNA5/FRT/TO
CENP-E-K546R-R	CTCTTGATCTCTTTTAGTTTTTCTTTCTAG	CENP-E 5KR mutant	PCDNA3.0/pcDNA5/FRT/TO
CENP-E-K580R-F	CAAGATCTTGAGAATGAACTCAGTTCAAG	CENP-E 5KR mutant	PCDNA3.0/pcDNA5/FRT/TO
CENP-E-K580R-R	CAGCTCTACTCTTGAACTGAGTTCATTCTC	CENP-E 5KR mutant	PCDNA3.0/pcDNA5/FRT/TO
